# Supplementary material for: Evaporative electron cooling in asymmetric double barrier semiconductor heterostructures
Source: Nat Commun. 2019 Oct 3;10:4504. doi: 10.1038/s41467-019-12488-9 (PMC6776518; doi:10.1038/s41467-019-12488-9)
Supplement: Supplementary file 3 — Source Data file [file 41467_2019_12488_MOESM3_ESM.xlsx]

## Sheet: Figure 2a
Figure 2a
	Bias voltage (V)	Current density (kA/m2)-Experimental	Bias voltage (V)	Current density (kA/m2)-Calculated
	0	0.03044	0	0
	0.0015	0.08253	0.1	4.8201
	0.003	0.13123	0.3	13.75
	0.0045	0.18015	0.5	31.3999
	0.006	0.2266	0.7	66.569
	0.0075	0.27145	0.9	129.79
	0.009	0.31463
	0.0105	0.35824
	0.012	0.3981
	0.0135	0.43806
	0.015	0.47645
	0.0165	0.51421
	0.018	0.55009
	0.0195	0.58681
	0.021	0.6212
	0.0225	0.65289
	0.024	0.68537
	0.0255	0.71655
	0.027	0.74832
	0.0285	0.77834
	0.03	0.80959
	0.0315	0.83779
	0.033	0.86608
	0.0345	0.8933
	0.036	0.92194
	0.0375	0.9501
	0.039	0.97329
	0.0405	1.00095
	0.042	1.02646
	0.0435	1.05338
	0.045	1.07677
	0.0465	1.1006
	0.048	1.12735
	0.0495	1.1461
	0.051	1.1655
	0.0525	1.1919
	0.054	1.2169
	0.0555	1.237
	0.057	1.2595
	0.0585	1.2836
	0.06	1.3095
	0.0615	1.3267
	0.063	1.3522
	0.0645	1.3751
	0.066	1.3957
	0.0675	1.4154
	0.069	1.4366
	0.0705	1.4591
	0.072	1.4782
	0.0735	1.5055
	0.075	1.5285
	0.0765	1.5527
	0.078	1.567
	0.0795	1.5863
	0.081	1.6109
	0.0825	1.6357
	0.084	1.6552
	0.0855	1.6812
	0.087	1.7
	0.0885	1.7269
	0.09	1.745
	0.0915	1.7704
	0.093	1.7915
	0.0945	1.8113
	0.096	1.824
	0.0975	1.8523
	0.099	1.8801
	0.1005	1.8978
	0.102	1.9236
	0.1035	1.9516
	0.105	1.9654
	0.1065	1.9917
	0.108	2.0156
	0.1095	2.0399
	0.111	2.055
	0.1125	2.0939
	0.114	2.1106
	0.1155	2.1228
	0.117	2.1559
	0.1185	2.1811
	0.12	2.2064
	0.1215	2.2376
	0.123	2.2543
	0.1245	2.2787
	0.126	2.3
	0.1275	2.3301
	0.129	2.3546
	0.1305	2.3736
	0.132	2.4067
	0.1335	2.4294
	0.135	2.4641
	0.1365	2.4857
	0.138	2.5134
	0.1395	2.5443
	0.141	2.572
	0.1425	2.595
	0.144	2.6172
	0.1455	2.6487
	0.147	2.6736
	0.1485	2.707
	0.15	2.7378
	0.1515	2.7677
	0.153	2.8031
	0.1545	2.8274
	0.156	2.8605
	0.1575	2.8791
	0.159	2.9105
	0.1605	2.9448
	0.162	2.9782
	0.1635	3.0057
	0.165	3.0474
	0.1665	3.0696
	0.168	3.1012
	0.1695	3.1413
	0.171	3.1632
	0.1725	3.2052
	0.174	3.2282
	0.1755	3.2675
	0.177	3.3043
	0.1785	3.3418
	0.18	3.3615
	0.1815	3.3997
	0.183	3.4393
	0.1845	3.4678
	0.186	3.4901
	0.1875	3.5267
	0.189	3.5744
	0.1905	3.6034
	0.192	3.634
	0.1935	3.6713
	0.195	3.7244
	0.1965	3.7483
	0.198	3.8048
	0.1995	3.8148
	0.201	3.8596
	0.2025	3.907
	0.204	3.9427
	0.2055	3.9841
	0.207	4.0151
	0.2085	4.0647
	0.21	4.095
	0.2115	4.1461
	0.213	4.1719
	0.2145	4.2127
	0.216	4.2552
	0.2175	4.291
	0.219	4.3469
	0.2205	4.4079
	0.222	4.4329
	0.2235	4.4752
	0.225	4.509
	0.2265	4.5803
	0.228	4.6206
	0.2295	4.6525
	0.231	4.6968
	0.2325	4.7308
	0.234	4.7909
	0.2355	4.8414
	0.237	4.8851
	0.2385	4.9348
	0.24	4.9814
	0.2415	5.0238
	0.243	5.0745
	0.2445	5.1223
	0.246	5.1715
	0.2475	5.2162
	0.249	5.2793
	0.2505	5.3208
	0.252	5.3701
	0.2535	5.4182
	0.255	5.4832
	0.2565	5.5306
	0.258	5.5616
	0.2595	5.63
	0.261	5.7067
	0.2625	5.7463
	0.264	5.7884
	0.2655	5.8534
	0.267	5.8808
	0.2685	5.9483
	0.27	6.0241
	0.2715	6.0702
	0.273	6.1093
	0.2745	6.1928
	0.276	6.2108
	0.2775	6.2916
	0.279	6.3563
	0.2805	6.3952
	0.282	6.4534
	0.2835	6.5422
	0.285	6.6074
	0.2865	6.6573
	0.288	6.7126
	0.2895	6.8135
	0.291	6.8552
	0.2925	6.9435
	0.294	6.9799
	0.2955	7.0321
	0.297	7.0952
	0.2985	7.1341
	0.3	7.2209
	0.3015	7.2808
	0.303	7.3335
	0.3045	7.4399
	0.306	7.4673
	0.3075	7.5384
	0.309	7.5985
	0.3105	7.6901
	0.312	7.738
	0.3135	7.8431
	0.315	7.9148
	0.3165	7.9829
	0.318	8.0687
	0.3195	8.1132
	0.321	8.1965
	0.3225	8.277
	0.324	8.3675
	0.3255	8.3879
	0.327	8.5278
	0.3285	8.5518
	0.33	8.6388
	0.3315	8.7071
	0.333	8.8133
	0.3345	8.8737
	0.336	8.9559
	0.3375	9.0193
	0.339	9.0895
	0.3405	9.1977
	0.342	9.27
	0.3435	9.3568
	0.345	9.4116
	0.3465	9.5071
	0.348	9.6134
	0.3495	9.6891
	0.351	9.7906
	0.3525	9.8907
	0.354	9.8898
	0.3555	10.0364
	0.357	10.0812
	0.3585	10.2256
	0.36	10.2951
	0.3615	10.38
	0.363	10.475
	0.3645	10.5448
	0.366	10.6385
	0.3675	10.7378
	0.369	10.7895
	0.3705	10.9083
	0.372	11.0329
	0.3735	11.0846
	0.375	11.2276
	0.3765	11.332
	0.378	11.3836
	0.3795	11.5018
	0.381	11.568
	0.3825	11.726
	0.384	11.788
	0.3855	11.908
	0.387	12.007
	0.3885	12.079
	0.39	12.186
	0.3915	12.322
	0.393	12.385
	0.3945	12.552
	0.396	12.609
	0.3975	12.706
	0.399	12.801
	0.4005	12.958
	0.402	13.043
	0.4035	13.16
	0.405	13.278
	0.4065	13.369
	0.408	13.505
	0.4095	13.616
	0.411	13.736
	0.4125	13.87
	0.414	13.979
	0.4155	14.087
	0.417	14.22
	0.4185	14.358
	0.42	14.425
	0.4215	14.588
	0.423	14.678
	0.4245	14.749
	0.426	14.935
	0.4275	15.004
	0.429	15.161
	0.4305	15.251
	0.432	15.417
	0.4335	15.565
	0.435	15.664
	0.4365	15.71
	0.438	15.916
	0.4395	16.055
	0.441	16.235
	0.4425	16.299
	0.444	16.428
	0.4455	16.551
	0.447	16.738
	0.4485	16.905
	0.45	16.999
	0.4515	17.156
	0.453	17.253
	0.4545	17.442
	0.456	17.567
	0.4575	17.711
	0.459	17.803
	0.4605	17.991
	0.462	18.106
	0.4635	18.237
	0.465	18.384
	0.4665	18.613
	0.468	18.716
	0.4695	18.747
	0.471	18.959
	0.4725	19.162
	0.474	19.259
	0.4755	19.42
	0.477	19.529
	0.4785	19.796
	0.48	19.888
	0.4815	20.073
	0.483	20.234
	0.4845	20.401
	0.486	20.497
	0.4875	20.649
	0.489	20.878
	0.4905	21.106
	0.492	21.203
	0.4935	21.308
	0.495	21.59
	0.4965	21.682
	0.498	21.838
	0.4995	21.978
	0.501	22.154
	0.5025	22.327
	0.504	22.536
	0.5055	22.762
	0.507	22.938
	0.5085	23.014
	0.51	23.294
	0.5115	23.449
	0.513	23.652
	0.5145	23.847
	0.516	24.041
	0.5175	24.233
	0.519	24.367
	0.5205	24.524
	0.522	24.742
	0.5235	25.112
	0.525	25.158
	0.5265	25.295
	0.528	25.527
	0.5295	25.831
	0.531	25.961
	0.5325	26.102
	0.534	26.249
	0.5355	26.534
	0.537	26.727
	0.5385	26.919
	0.54	27.108
	0.5415	27.302
	0.543	27.484
	0.5445	27.786
	0.546	27.998
	0.5475	28.254
	0.549	28.338
	0.5505	28.589
	0.552	28.876
	0.5535	28.935
	0.555	29.245
	0.5565	29.401
	0.558	29.622
	0.5595	29.932
	0.561	30.117
	0.5625	30.374
	0.564	30.578
	0.5655	30.782
	0.567	31.133
	0.5685	31.13
	0.57	31.352
	0.5715	31.626
	0.573	31.934
	0.5745	32.139
	0.576	32.447
	0.5775	32.698
	0.579	32.938
	0.5805	33.067
	0.582	33.278
	0.5835	33.567
	0.585	33.836
	0.5865	34.235
	0.588	34.267
	0.5895	34.541
	0.591	34.866
	0.5925	35.131
	0.594	35.295
	0.5955	35.585
	0.597	35.954
	0.5985	36.145
	0.6	36.404
	0.6015	36.639
	0.603	36.88
	0.6045	37.175
	0.606	37.358
	0.6075	37.76
	0.609	37.979
	0.6105	38.198
	0.612	38.384
	0.6135	38.789
	0.615	39.245
	0.6165	39.38
	0.618	39.695
	0.6195	39.836
	0.621	40.403
	0.6225	40.456
	0.624	40.89
	0.6255	41.107
	0.627	41.462
	0.6285	41.731
	0.63	42.084
	0.6315	42.527
	0.633	42.575
	0.6345	42.827
	0.636	43.323
	0.6375	43.498
	0.639	43.894
	0.6405	44.111
	0.642	44.482
	0.6435	44.821
	0.645	45.023
	0.6465	45.399
	0.648	45.562
	0.6495	45.912
	0.651	46.362
	0.6525	46.536
	0.654	46.918
	0.6555	47.411
	0.657	47.517
	0.6585	47.902
	0.66	48.363
	0.6615	48.66
	0.663	49.113
	0.6645	49.201
	0.666	49.592
	0.6675	49.825
	0.669	50.288
	0.6705	50.682
	0.672	50.99
	0.6735	51.292
	0.675	51.619
	0.6765	51.96
	0.678	52.462
	0.6795	52.69
	0.681	53.09
	0.6825	53.553
	0.684	53.959
	0.6855	54.176
	0.687	54.673
	0.6885	55.133
	0.69	55.336
	0.6915	55.704
	0.693	56.086
	0.6945	56.353
	0.696	56.934
	0.6975	57.257
	0.699	57.502
	0.7005	58.084
	0.702	58.36
	0.7035	58.869
	0.705	59.333
	0.7065	59.761
	0.708	59.858
	0.7095	60.295
	0.711	60.794
	0.7125	61.409
	0.714	61.824
	0.7155	62.203
	0.717	62.435
	0.7185	62.752
	0.72	63.267
	0.7215	63.802
	0.723	64.195
	0.7245	64.64
	0.726	65.326
	0.7275	65.438
	0.729	65.997
	0.7305	66.513
	0.732	66.615
	0.7335	67.29
	0.735	67.517
	0.7365	68.196
	0.738	68.412
	0.7395	68.897
	0.741	69.467
	0.7425	69.884
	0.744	70.355
	0.7455	70.706
	0.747	71.088
	0.7485	71.971
	0.75	72.308
	0.7515	72.867
	0.753	73.559
	0.7545	73.761
	0.756	73.991
	0.7575	74.785
	0.759	75.201
	0.7605	75.613
	0.762	76.22
	0.7635	76.625
	0.765	77.023
	0.7665	77.412
	0.768	78.12
	0.7695	78.498
	0.771	79.081
	0.7725	79.708
	0.774	80.036
	0.7755	80.904
	0.777	81.112
	0.7785	81.643
	0.78	82.254
	0.7815	82.755
	0.783	83.642
	0.7845	83.598
	0.786	84.295
	0.7875	84.678
	0.789	85.475
	0.7905	86.037
	0.792	86.498
	0.7935	86.79
	0.795	87.771
	0.7965	88.322
	0.798	88.775
	0.7995	89.183
	0.801	89.847
	0.8025	90.509
	0.804	91.342
	0.8055	91.757
	0.807	91.919
	0.8085	92.736
	0.81	93.459
	0.8115	94.107
	0.813	94.316
	0.8145	95.219
	0.816	95.894
	0.8175	96.649
	0.819	96.911
	0.8205	97.505
	0.822	98.104
	0.8235	98.574
	0.825	99.475
	0.8265	100.259
	0.828	100.502
	0.8295	101.35
	0.831	102.091
	0.8325	102.265
	0.834	103.411
	0.8355	103.795
	0.837	104.227
	0.8385	105.49
	0.84	105.966
	0.8415	106.624
	0.843	107.4
	0.8445	107.884
	0.846	108.625
	0.8475	109.271
	0.849	109.622
	0.8505	110.21
	0.852	111.197
	0.8535	111.378
	0.855	112.524
	0.8565	113.473
	0.858	113.623
	0.8595	114.247
	0.861	114.74
	0.8625	115.62
	0.864	116.3
	0.8655	116.54
	0.867	117.59
	0.8685	118.29
	0.87	118.87
	0.8715	119.54
	0.873	120.41
	0.8745	121.25
	0.876	121.96
	0.8775	122.57
	0.879	123.35
	0.8805	124.04
	0.882	125.3
	0.8835	126.14
	0.885	126.55
	0.8865	127.37
	0.888	127.95
	0.8895	128.62
	0.891	129.52
	0.8925	130.32
	0.894	131.24
	0.8955	132.11
	0.897	132.29
	0.8985	133.57
	0.9	134.44
	0.9015	135.48
	0.903	135.93
	0.9045	137.02
	0.906	137.63
	0.9075	138.07
	0.909	139.22
	0.9105	140.07
	0.912	140.81
	0.9135	141.43
	0.915	142.36
	0.9165	143.11
	0.918	144.68
	0.9195	144.95
	0.921	146.21
	0.9225	146.91
	0.924	147.89
	0.9255	148.34
	0.927	149.4
	0.9285	150.04
	0.93	151.16
	0.9315	151.98
	0.933	153.26
	0.9345	153.94
	0.936	154.8
	0.9375	155.69
	0.939	156.68
	0.9405	157.5
	0.942	158.77
	0.9435	159.08
	0.945	159.97
	0.9465	160.98
	0.948	162.65
	0.9495	162.88
	0.951	164.33
	0.9525	165.14
	0.954	166
	0.9555	166.82
	0.957	167.99
	0.9585	168.67
	0.96	169.73
	0.9615	170.63
	0.963	171.82
	0.9645	172.62
	0.966	174.06
	0.9675	174.54
	0.969	175.74
	0.9705	177.14
	0.972	177.36
	0.9735	178.56
	0.975	180.44
	0.9765	180.78
	0.978	181.49
	0.9795	183
	0.981	183.85
	0.9825	184.34
	0.984	185.61
	0.9855	187.63
	0.987	188.21
	0.9885	189.12
	0.99	190.43
	0.9915	191.18
	0.993	192.75
	0.9945	193.68
	0.996	194.39
	0.9975	195.76
	0.999	197.46

## Sheet: Figure 2b
Figure 2b
	Bias voltage (V)	Current density (kA/m2)	dJ/dV (kA/m2)
	0	-0.00523	1.29719
	0.0015	-0.00328	1.30263
	0.003	-0.00131	1.30803
	0.0045	0.00065597	1.31339
	0.006	0.00263	1.31872
	0.0075	0.00461	1.324
	0.009	0.0066	1.32924
	0.0105	0.0086	1.33444
	0.012	0.0106	1.33961
	0.0135	0.01261	1.34473
	0.015	0.01462	1.34982
	0.0165	0.01664	1.35486
	0.018	0.01867	1.35987
	0.0195	0.0207	1.36483
	0.021	0.02274	1.36976
	0.0225	0.02479	1.37465
	0.024	0.02684	1.37949
	0.0255	0.0289	1.3843
	0.027	0.03097	1.38907
	0.0285	0.03304	1.3938
	0.03	0.03512	1.39849
	0.0315	0.03721	1.40313
	0.033	0.0393	1.40774
	0.0345	0.0414	1.41231
	0.036	0.0435	1.41684
	0.0375	0.04562	1.42133
	0.039	0.04773	1.42579
	0.0405	0.04986	1.4302
	0.042	0.05199	1.43457
	0.0435	0.05413	1.4389
	0.045	0.05627	1.44319
	0.0465	0.05842	1.44745
	0.048	0.06058	1.45166
	0.0495	0.06274	1.45583
	0.051	0.06491	1.45997
	0.0525	0.06709	1.46406
	0.054	0.06927	1.46812
	0.0555	0.07146	1.47213
	0.057	0.07366	1.47611
	0.0585	0.07586	1.48004
	0.06	0.07807	1.48394
	0.0615	0.08029	1.4878
	0.063	0.08251	1.49161
	0.0645	0.08474	1.49539
	0.066	0.08697	1.49913
	0.0675	0.08921	1.50283
	0.069	0.09146	1.50649
	0.0705	0.09371	1.51011
	0.072	0.09598	1.51369
	0.0735	0.09824	1.51723
	0.075	0.10052	1.52073
	0.0765	0.10291	1.52419
	0.078	0.10529	1.52761
	0.0795	0.10768	1.53099
	0.081	0.11006	1.53433
	0.0825	0.11244	1.53764
	0.084	0.11482	1.5409
	0.0855	0.1172	1.54412
	0.087	0.11958	1.5473
	0.0885	0.12196	1.55045
	0.09	0.12434	1.55355
	0.0915	0.12672	1.55662
	0.093	0.1291	1.55964
	0.0945	0.13148	1.56263
	0.096	0.13386	1.56558
	0.0975	0.13625	1.56848
	0.099	0.13863	1.57135
	0.1005	0.14101	1.57418
	0.102	0.14339	1.57696
	0.1035	0.14578	1.57971
	0.105	0.14816	1.58242
	0.1065	0.15055	1.58509
	0.108	0.15293	1.58772
	0.1095	0.15532	1.59031
	0.111	0.15771	1.59286
	0.1125	0.16012	1.59537
	0.114	0.16252	1.59763
	0.1155	0.16492	1.59985
	0.117	0.16733	1.60203
	0.1185	0.16975	1.60417
	0.12	0.17217	1.60628
	0.1215	0.17458	1.60834
	0.123	0.17701	1.61037
	0.1245	0.17943	1.61235
	0.126	0.18185	1.6143
	0.1275	0.18428	1.61622
	0.129	0.18669	1.6181
	0.1305	0.18912	1.61995
	0.132	0.19155	1.62177
	0.1335	0.19398	1.62355
	0.135	0.19641	1.6253
	0.1365	0.19885	1.62702
	0.138	0.20129	1.62871
	0.1395	0.20372	1.63037
	0.141	0.20615	1.632
	0.1425	0.20858	1.6336
	0.144	0.21102	1.63518
	0.1455	0.21346	1.63672
	0.147	0.21591	1.63823
	0.1485	0.21836	1.63972
	0.15	0.22082	1.64118
	0.1515	0.22328	1.6426
	0.153	0.22574	1.64399
	0.1545	0.2282	1.64536
	0.156	0.23066	1.64669
	0.1575	0.23312	1.648
	0.159	0.23558	1.64928
	0.1605	0.23806	1.65054
	0.162	0.24053	1.65177
	0.1635	0.24301	1.65297
	0.165	0.24547	1.65415
	0.1665	0.24795	1.65532
	0.168	0.25042	1.65645
	0.1695	0.2529	1.65757
	0.171	0.25537	1.65867
	0.1725	0.25783	1.65975
	0.174	0.2603	1.66082
	0.1755	0.26278	1.66186
	0.177	0.26526	1.66288
	0.1785	0.26774	1.66389
	0.18	0.27023	1.66487
	0.1815	0.2727	1.66585
	0.183	0.27519	1.66681
	0.1845	0.27767	1.66776
	0.186	0.28015	1.66869
	0.1875	0.28264	1.66961
	0.189	0.28513	1.67052
	0.1905	0.28761	1.67142
	0.192	0.29009	1.67231
	0.1935	0.29257	1.67319
	0.195	0.29506	1.67406
	0.1965	0.29756	1.67491
	0.198	0.30006	1.67575
	0.1995	0.30256	1.67658
	0.201	0.30507	1.6774
	0.2025	0.30757	1.67821
	0.204	0.31007	1.679
	0.2055	0.31257	1.67978
	0.207	0.31507	1.68055
	0.2085	0.31756	1.68131
	0.21	0.32006	1.68205
	0.2115	0.32255	1.68279
	0.213	0.32507	1.68352
	0.2145	0.32758	1.68423
	0.216	0.33009	1.68493
	0.2175	0.33261	1.68562
	0.219	0.33512	1.6863
	0.2205	0.33766	1.68696
	0.222	0.3402	1.6876
	0.2235	0.34273	1.68824
	0.225	0.34527	1.68885
	0.2265	0.34781	1.68945
	0.228	0.35035	1.69003
	0.2295	0.35289	1.69058
	0.231	0.35541	1.69112
	0.2325	0.35796	1.69163
	0.234	0.36051	1.69211
	0.2355	0.36305	1.69257
	0.237	0.3656	1.693
	0.2385	0.36815	1.6934
	0.24	0.3707	1.69378
	0.2415	0.37325	1.69413
	0.243	0.3758	1.69445
	0.2445	0.37834	1.69474
	0.246	0.38087	1.695
	0.2475	0.38342	1.69523
	0.249	0.38597	1.69543
	0.2505	0.38852	1.69558
	0.252	0.39108	1.69571
	0.2535	0.39364	1.69579
	0.255	0.39618	1.69583
	0.2565	0.39872	1.69583
	0.258	0.40127	1.6958
	0.2595	0.40381	1.69571
	0.261	0.40634	1.69558
	0.2625	0.40887	1.69541
	0.264	0.41139	1.69519
	0.2655	0.41391	1.69492
	0.267	0.41643	1.6946
	0.2685	0.41895	1.69423
	0.27	0.42145	1.69381
	0.2715	0.42396	1.69334
	0.273	0.42649	1.6928
	0.2745	0.42902	1.69221
	0.276	0.43155	1.69156
	0.2775	0.43408	1.69085
	0.279	0.4366	1.69006
	0.2805	0.43913	1.68921
	0.282	0.44163	1.68827
	0.2835	0.44414	1.68726
	0.285	0.44664	1.68618
	0.2865	0.44913	1.68501
	0.288	0.45163	1.68376
	0.2895	0.45413	1.68243
	0.291	0.45666	1.681
	0.2925	0.45919	1.67948
	0.294	0.46172	1.67786
	0.2955	0.46424	1.67615
	0.297	0.46677	1.67433
	0.2985	0.46929	1.67241
	0.3	0.47179	1.67038
	0.3015	0.4743	1.66825
	0.303	0.47681	1.66601
	0.3045	0.47932	1.66367
	0.306	0.48184	1.66123
	0.3075	0.48437	1.65868
	0.309	0.48689	1.65602
	0.3105	0.4894	1.65325
	0.312	0.49191	1.65038
	0.3135	0.49442	1.64739
	0.315	0.49691	1.64429
	0.3165	0.49941	1.64107
	0.318	0.5019	1.63773
	0.3195	0.50435	1.63428
	0.321	0.50679	1.63072
	0.3225	0.50925	1.62704
	0.324	0.51168	1.62325
	0.3255	0.51413	1.61934
	0.327	0.51658	1.61531
	0.3285	0.51901	1.61116
	0.33	0.52141	1.6069
	0.3315	0.5238	1.60252
	0.333	0.52621	1.59802
	0.3345	0.52861	1.5934
	0.336	0.53098	1.58866
	0.3375	0.53336	1.5838
	0.339	0.53574	1.57883
	0.3405	0.5381	1.57374
	0.342	0.54049	1.56853
	0.3435	0.54288	1.56319
	0.345	0.54525	1.55773
	0.3465	0.54761	1.55216
	0.348	0.54996	1.54647
	0.3495	0.55229	1.54067
	0.351	0.55459	1.53476
	0.3525	0.55695	1.52873
	0.354	0.55931	1.52259
	0.3555	0.56165	1.51634
	0.357	0.56399	1.50997
	0.3585	0.56631	1.50348
	0.36	0.56864	1.49689
	0.3615	0.57095	1.49018
	0.363	0.57325	1.48337
	0.3645	0.57554	1.47646
	0.366	0.57783	1.46944
	0.3675	0.58014	1.46231
	0.369	0.58241	1.45509
	0.3705	0.58468	1.44776
	0.372	0.58693	1.44034
	0.3735	0.58915	1.43283
	0.375	0.59135	1.42523
	0.3765	0.59353	1.41755
	0.378	0.59566	1.4098
	0.3795	0.59779	1.40197
	0.381	0.5999	1.39408
	0.3825	0.60203	1.38612
	0.384	0.6041	1.3781
	0.3855	0.60618	1.37002
	0.387	0.60822	1.36188
	0.3885	0.61029	1.35369
	0.39	0.61234	1.34544
	0.3915	0.61437	1.33715
	0.393	0.61639	1.32881
	0.3945	0.61841	1.32042
	0.396	0.62041	1.31199
	0.3975	0.62239	1.30352
	0.399	0.62435	1.29502
	0.4005	0.62628	1.28649
	0.402	0.62819	1.27794
	0.4035	0.63008	1.26937
	0.405	0.63195	1.26078
	0.4065	0.63385	1.25218
	0.408	0.63574	1.24356
	0.4095	0.63761	1.23494
	0.411	0.63947	1.22631
	0.4125	0.6413	1.21768
	0.414	0.64312	1.20906
	0.4155	0.64501	1.20044
	0.417	0.64681	1.19182
	0.4185	0.64861	1.18322
	0.42	0.65038	1.17462
	0.4215	0.65214	1.16605
	0.423	0.65388	1.15749
	0.4245	0.6556	1.14896
	0.426	0.65727	1.14045
	0.4275	0.65895	1.13197
	0.429	0.6606	1.12352
	0.4305	0.66224	1.11509
	0.432	0.66389	1.10669
	0.4335	0.66553	1.09832
	0.435	0.66714	1.08999
	0.4365	0.66872	1.0817
	0.438	0.67032	1.07345
	0.4395	0.67189	1.06524
	0.441	0.67345	1.05708
	0.4425	0.67497	1.04897
	0.444	0.67651	1.04091
	0.4455	0.67802	1.0329
	0.447	0.67954	1.02495
	0.4485	0.68103	1.01705
	0.45	0.68252	1.0092
	0.4515	0.68398	1.00141
	0.453	0.6854	0.99369
	0.4545	0.68682	0.98604
	0.456	0.68823	0.97845
	0.4575	0.68956	0.97095
	0.459	0.69093	0.96352
	0.4605	0.69228	0.95617
	0.462	0.69363	0.9489
	0.4635	0.69492	0.9417
	0.465	0.69622	0.93459
	0.4665	0.69754	0.92757
	0.468	0.69889	0.92062
	0.4695	0.70019	0.91375
	0.471	0.70151	0.90697
	0.4725	0.7028	0.90027
	0.474	0.70409	0.89365
	0.4755	0.70534	0.88711
	0.477	0.70658	0.88067
	0.4785	0.70783	0.87431
	0.48	0.70908	0.86804
	0.4815	0.71035	0.86186
	0.483	0.71162	0.85576
	0.4845	0.71285	0.84974
	0.486	0.71404	0.84382
	0.4875	0.71527	0.83798
	0.489	0.71648	0.83222
	0.4905	0.7177	0.82655
	0.492	0.71893	0.82096
	0.4935	0.72013	0.81546
	0.495	0.72133	0.81004
	0.4965	0.72256	0.8047
	0.498	0.72377	0.79944
	0.4995	0.72498	0.79427
	0.501	0.72624	0.78917
	0.5025	0.72754	0.78414
	0.504	0.7288	0.77917
	0.5055	0.72998	0.77428
	0.507	0.73115	0.76947
	0.5085	0.73231	0.76474
	0.51	0.73347	0.76008
	0.5115	0.73461	0.7555
	0.513	0.73577	0.75099
	0.5145	0.73693	0.74656
	0.516	0.73809	0.74221
	0.5175	0.73919	0.73792
	0.519	0.74027	0.73372
	0.5205	0.74139	0.72959
	0.522	0.74252	0.72554
	0.5235	0.74363	0.72157
	0.525	0.74475	0.71767
	0.5265	0.7458	0.71385
	0.528	0.74688	0.71011
	0.5295	0.74798	0.70644
	0.531	0.7491	0.70284
	0.5325	0.75024	0.69931
	0.534	0.75135	0.69584
	0.5355	0.75247	0.69243
	0.537	0.75358	0.6891
	0.5385	0.75472	0.68584
	0.54	0.7558	0.68265
	0.5415	0.75686	0.67953
	0.543	0.75792	0.67649
	0.5445	0.75898	0.67351
	0.546	0.76005	0.6706
	0.5475	0.76111	0.66777
	0.549	0.76216	0.665
	0.5505	0.76321	0.6623
	0.552	0.76426	0.65967
	0.5535	0.76527	0.65711
	0.555	0.76634	0.65462
	0.5565	0.76739	0.65219
	0.558	0.76839	0.64982
	0.5595	0.76938	0.64753
	0.561	0.77035	0.6453
	0.5625	0.77133	0.64314
	0.564	0.77233	0.64103
	0.5655	0.77331	0.63899
	0.567	0.77419	0.63702
	0.5685	0.77513	0.63511
	0.57	0.77606	0.63327
	0.5715	0.77698	0.6315
	0.573	0.77791	0.62979
	0.5745	0.77885	0.62814
	0.576	0.77979	0.62656
	0.5775	0.78071	0.62502
	0.579	0.78165	0.62354
	0.5805	0.78256	0.62212
	0.582	0.78348	0.62077
	0.5835	0.78435	0.61948
	0.585	0.78521	0.61827
	0.5865	0.78608	0.61712
	0.588	0.78694	0.61605
	0.5895	0.78784	0.61504
	0.591	0.78871	0.6141
	0.5925	0.78958	0.61323
	0.594	0.79044	0.61243
	0.5955	0.79129	0.61171
	0.597	0.79217	0.61107
	0.5985	0.79301	0.6105
	0.6	0.79386	0.61002
	0.6015	0.79474	0.6096
	0.603	0.79561	0.60926
	0.6045	0.79648	0.60898
	0.606	0.79738	0.60877
	0.6075	0.79827	0.60863
	0.609	0.79919	0.60855
	0.6105	0.80004	0.60853
	0.612	0.80087	0.60858
	0.6135	0.8017	0.6087
	0.615	0.80254	0.60889
	0.6165	0.80344	0.60915
	0.618	0.80434	0.60948
	0.6195	0.80513	0.60989
	0.621	0.80592	0.61037
	0.6225	0.80674	0.61093
	0.624	0.80759	0.61157
	0.6255	0.80841	0.61228
	0.627	0.80931	0.61306
	0.6285	0.81017	0.6139
	0.63	0.81101	0.61482
	0.6315	0.81188	0.61581
	0.633	0.81276	0.61686
	0.6345	0.8136	0.61797
	0.636	0.81452	0.61916
	0.6375	0.8155	0.6204
	0.639	0.81647	0.6217
	0.6405	0.81746	0.62306
	0.642	0.81845	0.62447
	0.6435	0.81943	0.62594
	0.645	0.82048	0.62746
	0.6465	0.82152	0.62904
	0.648	0.82255	0.63066
	0.6495	0.82362	0.63233
	0.651	0.8247	0.63404
	0.6525	0.82574	0.6358
	0.654	0.82673	0.6376
	0.6555	0.82766	0.63946
	0.657	0.82862	0.64137
	0.6585	0.82958	0.64333
	0.66	0.83058	0.64536
	0.6615	0.83161	0.64744
	0.663	0.83264	0.64957
	0.6645	0.83366	0.65175
	0.666	0.8347	0.65399
	0.6675	0.83574	0.65627
	0.669	0.83682	0.6586
	0.6705	0.83787	0.66098
	0.672	0.83891	0.66341
	0.6735	0.83991	0.66589
	0.675	0.84089	0.66843
	0.6765	0.8419	0.67102
	0.678	0.84297	0.67366
	0.6795	0.84402	0.67635
	0.681	0.84511	0.67908
	0.6825	0.84617	0.68186
	0.684	0.84724	0.68468
	0.6855	0.84834	0.68755
	0.687	0.84942	0.69045
	0.6885	0.85049	0.69339
	0.69	0.85154	0.69637
	0.6915	0.85261	0.69939
	0.693	0.85367	0.70244
	0.6945	0.85473	0.70555
	0.696	0.85583	0.7087
	0.6975	0.8569	0.71189
	0.699	0.858	0.71512
	0.7005	0.85911	0.71839
	0.702	0.8602	0.7217
	0.7035	0.86128	0.72505
	0.705	0.86239	0.72843
	0.7065	0.86346	0.73185
	0.708	0.86457	0.73531
	0.7095	0.86569	0.73881
	0.711	0.86677	0.74236
	0.7125	0.8679	0.74594
	0.714	0.86893	0.74957
	0.7155	0.87002	0.75324
	0.717	0.87112	0.75696
	0.7185	0.87227	0.76071
	0.72	0.87338	0.76451
	0.7215	0.87453	0.76835
	0.723	0.87563	0.77224
	0.7245	0.87686	0.77616
	0.726	0.87803	0.78013
	0.7275	0.87914	0.78414
	0.729	0.88029	0.7882
	0.7305	0.88144	0.79232
	0.732	0.88262	0.79648
	0.7335	0.88378	0.8007
	0.735	0.88489	0.80496
	0.7365	0.88603	0.80928
	0.738	0.88721	0.81365
	0.7395	0.88843	0.81807
	0.741	0.88959	0.82253
	0.7425	0.89075	0.82705
	0.744	0.89193	0.83163
	0.7455	0.89309	0.83626
	0.747	0.89429	0.84093
	0.7485	0.89549	0.84566
	0.75	0.89673	0.85044
	0.7515	0.89797	0.85527
	0.753	0.89923	0.86015
	0.7545	0.90047	0.86507
	0.756	0.90172	0.87004
	0.7575	0.90293	0.87506
	0.759	0.90414	0.88014
	0.7605	0.90536	0.88528
	0.762	0.90664	0.89048
	0.7635	0.90798	0.89572
	0.765	0.90932	0.90101
	0.7665	0.91074	0.90634
	0.768	0.91204	0.91171
	0.7695	0.91335	0.91713
	0.771	0.91474	0.9226
	0.7725	0.91614	0.92811
	0.774	0.91759	0.93366
	0.7755	0.91904	0.93924
	0.777	0.92048	0.94487
	0.7785	0.92195	0.95054
	0.78	0.92347	0.95624
	0.7815	0.92497	0.96198
	0.783	0.92651	0.96776
	0.7845	0.92806	0.97357
	0.786	0.92963	0.97941
	0.7875	0.93114	0.98529
	0.789	0.93268	0.99119
	0.7905	0.9342	0.99713
	0.792	0.93577	1.00311
	0.7935	0.93731	1.00911
	0.795	0.9389	1.01514
	0.7965	0.94048	1.02119
	0.798	0.94205	1.02727
	0.7995	0.94364	1.03338
	0.801	0.9452	1.03951
	0.8025	0.94676	1.04567
	0.804	0.94825	1.05186
	0.8055	0.94977	1.05809
	0.807	0.95136	1.06434
	0.8085	0.95297	1.07061
	0.81	0.95455	1.07691
	0.8115	0.95621	1.08323
	0.813	0.95781	1.08956
	0.8145	0.95941	1.09592
	0.816	0.9611	1.10229
	0.8175	0.96268	1.10867
	0.819	0.96434	1.11508
	0.8205	0.96604	1.12149
	0.822	0.96778	1.12792
	0.8235	0.96951	1.13435
	0.825	0.97126	1.14079
	0.8265	0.97304	1.14723
	0.828	0.97473	1.15368
	0.8295	0.97647	1.16013
	0.831	0.97824	1.16659
	0.8325	0.97998	1.17305
	0.834	0.98174	1.17952
	0.8355	0.98346	1.18599
	0.837	0.98516	1.19246
	0.8385	0.98692	1.19894
	0.84	0.98862	1.20542
	0.8415	0.99042	1.21189
	0.843	0.99224	1.21836
	0.8445	0.99407	1.22482
	0.846	0.99592	1.23128
	0.8475	0.99775	1.23772
	0.849	0.99958	1.24414
	0.8505	1.00141	1.25055
	0.852	1.00328	1.25695
	0.8535	1.00514	1.26332
	0.855	1.00702	1.26968
	0.8565	1.00893	1.27602
	0.858	1.01082	1.28234
	0.8595	1.01267	1.28863
	0.861	1.01454	1.29491
	0.8625	1.01648	1.30115
	0.864	1.01838	1.30738
	0.8655	1.02037	1.31358
	0.867	1.02238	1.31976
	0.8685	1.0244	1.32591
	0.87	1.02632	1.33203
	0.8715	1.02837	1.33813
	0.873	1.03042	1.34421
	0.8745	1.03254	1.35026
	0.876	1.03451	1.35628
	0.8775	1.0365	1.36229
	0.879	1.03856	1.36827
	0.8805	1.04059	1.37423
	0.882	1.04258	1.38016
	0.8835	1.04461	1.38607
	0.885	1.0467	1.39195
	0.8865	1.04885	1.39779
	0.888	1.05101	1.40344
	0.8895	1.05313	1.40906
	0.891	1.05533	1.41466
	0.8925	1.05743	1.42025
	0.894	1.05964	1.42581
	0.8955	1.06187	1.43134
	0.897	1.06409	1.43686
	0.8985	1.0663	1.44235
	0.9	1.06853	1.44782
	0.9015	1.07077	1.45327
	0.903	1.07301	1.4587
	0.9045	1.0752	1.46411
	0.906	1.07747	1.46949
	0.9075	1.07975	1.47486
	0.909	1.08207	1.4802
	0.9105	1.08436	1.48551
	0.912	1.08669	1.49081
	0.9135	1.08897	1.49609
	0.915	1.09119	1.50134
	0.9165	1.09347	1.50657
	0.918	1.09571	1.51178
	0.9195	1.09807	1.51697
	0.921	1.10047	1.52213
	0.9225	1.10282	1.52728
	0.924	1.1052	1.5324
	0.9255	1.10752	1.5375
	0.927	1.10984	1.54257
	0.9285	1.11217	1.54763
	0.93	1.11451	1.55266
	0.9315	1.11685	1.55768
	0.933	1.1192	1.56267
	0.9345	1.12156	1.56764
	0.936	1.12392	1.57258
	0.9375	1.12629	1.57751
	0.939	1.12866	1.58241
	0.9405	1.13104	1.58729
	0.942	1.13343	1.59215
	0.9435	1.13582	1.59699
	0.945	1.13822	1.6018
	0.9465	1.14063	1.6066
	0.948	1.14304	1.61137
	0.9495	1.14545	1.61612
	0.951	1.14788	1.62084
	0.9525	1.15031	1.62555
	0.954	1.15274	1.63023
	0.9555	1.15519	1.6349
	0.957	1.15763	1.63954
	0.9585	1.16009	1.64415
	0.96	1.16255	1.64875
	0.9615	1.16501	1.65332
	0.963	1.16749	1.65788
	0.9645	1.16997	1.66241
	0.966	1.17245	1.66692
	0.9675	1.17494	1.6714
	0.969	1.17744	1.67587
	0.9705	1.17994	1.68031
	0.972	1.18245	1.68473
	0.9735	1.18497	1.68913
	0.975	1.18749	1.69351
	0.9765	1.19002	1.69786
	0.978	1.19255	1.7022
	0.9795	1.1951	1.70651
	0.981	1.19764	1.7108
	0.9825	1.20019	1.71507
	0.984	1.20275	1.71931
	0.9855	1.20532	1.72354
	0.987	1.20789	1.72774
	0.9885	1.21047	1.73192
	0.99	1.21305	1.73608
	0.9915	1.21564	1.74022
	0.993	1.21824	1.74433
	0.9945	1.22084	1.74842
	0.996	1.22345	1.7525
	0.9975	1.22606	1.75654
	0.999	1.22868	1.76057

## Sheet: Figure 2c
Figure 2c
	1/T (K-1)	J/T2 (kA/m2K2)	J/T2 (kA/m2K2)	J/T2 (kA/m2K2)	J/T2 (kA/m2K2)
		200 mV	400mV	600 mV	900 mV
	0.05	1.26567e-07	1.2e-05	0.00046443	0.00176
	0.025	1.1803e-07	1.04448e-05	0.000442159	0.00169
	0.02	1.52938e-07	1.15532e-05	0.000491623	0.00181
	0.0125	2.16666e-06	6.54796e-05	0.00067927	0.00202
	0.01	1.27479e-05	0.000400032	0.00327	0.01111
	0.00833	4.22004e-05	0.00125	0.01029	0.03608
	0.00714	8.93445e-05	0.0029	0.02301	0.07887
	0.00625	0.000175941	0.00511	0.04013	0.15484
	0.00556	0.000271693	0.00842	0.06697	0.25497
	0.005	0.000419555	0.0126	0.10077	0.36317
	0.00455	0.000572246	0.01773	0.1396	0.48857
	0.00385	0.000883678	0.02675	0.22526	0.82964
	0.00341	0.00126	0.03735	0.30803	1.13342

## Sheet: Figure 2d
Figure 2d
	Bias voltage (V)	W (meV)	Error
	0.2	89.7619	7.04809
	0.4	90.1786	6.73148
	0.6	89.5662	5.97
	0.9	88.9524	5.76

## Sheet: Figure 3a
Figure 3a
	Energy (eV)	PL intensity (a.u)	PL intensity (a.u)	PL intensity (a.u)	PL intensity (a.u)	PL intensity (a.u)	PL intensity (a.u)
		0V	0.2V	0.4V	0.6V	0.8V	1V
	1.3	0.0069	0.00519	0.01218	0.00769	0.01309	0.01097
	1.30009	0.01259	0.01242	0.01392	0.00568	0.01156	0.00822
	1.30018	0.00935	0.01097	0.00868	0.0056	0.01549	0.00754
	1.30027	0.01476	0.00605	0.00749	0.00301	0.01239	0.00915
	1.30036	0.00963	0.01174	0.01076	0.00733	0.01605	0.01064
	1.30045	0.00668	0.000933762	0.0189	0.000901386	0.01304	0.00436
	1.30054	0.01085	0.00247	0.01407	0.00478	0.01921	0.00835
	1.30064	0.00684	0.01532	0.01106	0.00571	0.01001	0.00231
	1.30073	0.0022	0.00543	0.0121	0.0045	0.0098	0.00666
	1.30082	0.01398	0.00601	0.01693	0.01529	0.01644	0.01177
	1.30091	0.00898	0.01823	0.00717	0.00409	0.02396	0.00951
	1.301	0.01427	0.00691	0.01144	0.01192	0.01342	0.01255
	1.30109	0.0177	0.01313	0.01467	0.00612	0.01142	0.00773
	1.30118	0.01711	0.00281	0.00661	0.0103	0.0137	0.01159
	1.30127	0.0151	0.00784	0.01117	0.01251	0.01853	0.01213
	1.30136	0.01259	0.00602	0.01243	0.00891	0.01413	0.01828
	1.30145	0.01286	0.01497	0.01097	0.01328	0.01656	0.01821
	1.30154	0.00879	0.00449	0.01416	0.01117	0.02225	0.01156
	1.30163	0.01348	0.0115	0.01279	0.01776	0.01467	0.01547
	1.30172	0.00771	0.01044	0.01904	0.01189	0.02335	0.01196
	1.30182	0.01257	0.01445	0.01559	0.01386	0.00936	0.01224
	1.30191	0.01365	0.01237	0.01966	0.00689	0.00469	0.01193
	1.302	0.01453	0.01642	0.01245	0.000850067	0.01073	0.00916
	1.30209	0.00714	0.01267	0.0094	0.01618	0.00406	0.01083
	1.30218	0.01034	0.01095	0.00466	0.01467	0.01282	0.01054
	1.30227	0.01064	0.00593	0.01042	0.00377	0.01584	0.01043
	1.30236	0.01105	0.01359	0.00905	0.00907	0.01779	0.01623
	1.30245	0.01155	0.01152	0.01577	0.01534	0.00717	0.0136
	1.30254	0.01796	0.01079	0.01651	0.01675	0.01398	0.01216
	1.30263	0.0057	0.00999	0.00861	0.00886	0.01814	0.00956
	1.30272	0.01256	0.01394	0.01628	0.01935	0.01422	0
	1.30281	0.01167	0.01322	0.02283	0.00672	0.01578	0.01229
	1.3029	0.00939	0.00474	0.00643	0.00808	0.01285	0.01103
	1.303	0.00859	0.01219	0.01088	0.00364	0.01315	0.01256
	1.30309	0.01533	0.01521	0.00545	0.0055	0.0102	0.00895
	1.30318	0.00649	0.00702	0.01279	0.00267	0.01063	0.00654
	1.30327	0.00191	0.00112	0.0135	0.00778	0.01769	0.00573
	1.30336	0	0.01153	0.01259	0.01042	0.01691	0.00215
	1.30345	0.01065	0.0049	0.0075	0.00433	0	0.01024
	1.30354	0.01347	0.00429	0.02246	0.01407	0.01069	0.01307
	1.30363	0.01994	0.0108	0.01533	0.01071	0.01612	0.00373
	1.30372	0.0217	0.01496	0.00671	0.01529	0.01634	0.0033
	1.30381	0.01447	0.00942	0.0099	0.00837	0.01639	0.00737
	1.3039	0.00692	0.00827	0.01043	0.00618	0.01506	0.00652
	1.30399	0.0027	0.00891	0.0151	0.01156	0.00623	0.01362
	1.30408	0.00771	0.00717	0.01782	0.01415	0.00899	0.01217
	1.30418	0.01357	0.01081	0.01303	0.00586	0.00865	0.00817
	1.30427	0.01389	0.00502	0.00701	0.00752	0.01003	0.02081
	1.30436	0.00681	0.00216	0.00814	0.00599	0.01424	0.01904
	1.30445	0.01634	0.00977	0.01696	0.00294	0.01403	0.00338
	1.30454	0.0125	0.01574	0.0199	0.01279	0.01261	0.0104
	1.30463	0.01729	0.00481	0.0104	0.01036	0.01268	0.02443
	1.30472	0.00307	0.01347	0.00846	0.01147	0.01271	0.00671
	1.30481	0.0093	0.01483	0.00834	0.00202	0.01413	0.00975
	1.3049	0.01351	0.00581	0.0111	0.00899	0.01912	0.01608
	1.30499	0.01102	0.01104	0.01515	0.01146	0.01591	0.01085
	1.30508	0.01569	0.00839	0.01017	0.00529	0.01188	0.0118
	1.30517	0.01124	0.01342	0.0182	0.00919	0.01104	0.00925
	1.30526	0.01336	0.008	0.0205	0.01152	0.01469	0.00979
	1.30536	0.016	0.01379	0.01137	0.00553	0.01859	0.01272
	1.30545	0.00892	0.00888	0.00582	0.00658	0.01708	0.00854
	1.30554	0.00864	0.00899	0.0035	0.00306	0.00879	0.01592
	1.30563	0.01323	0.00973	0.00828	0.00931	0.00687	0.00484
	1.30572	0.00703	0.01411	0.01388	0.00571	0.02013	0.01085
	1.30581	0.01678	0.01439	0.00735	0.00551	0.0114	0.01925
	1.3059	0.01426	0.00623	0.01072	0.01431	0.01809	0.01199
	1.30599	0.02027	0.01331	0.00549	0.00891	0.01704	0.01483
	1.30608	0.01047	0.00946	0.01599	0.0068	0.0181	0.00942
	1.30617	0.0079	0.01077	0.01935	0.000190742	0.02053	0.00522
	1.30626	0.02066	0.00911	0.02241	0.00464	0.01283	0.01593
	1.30635	0.01341	0.01354	0.01324	0.00772	0.01137	0.00965
	1.30644	0.0201	0.00549	0.01375	0.01242	0.01965	0.01362
	1.30654	0.01376	0.01335	0.00848	0.00615	0.01494	0.0119
	1.30663	0.01365	0.00945	0.01305	0.01307	0.01742	0.00825
	1.30672	0.0076	0.000579102	0.00734	0.00925	0.00722	0.00668
	1.30681	0.00773	0.00724	0.01323	0.01321	0.01256	0.01818
	1.3069	0.01874	0.00927	0.01156	0.00772	0.01396	0.01458
	1.30699	0.0142	0.0095	0.01832	0.01463	0.01498	0.01108
	1.30708	0.00539	0.00942	0.01037	0.01425	0.01192	0.000186836
	1.30717	0.01202	0.01345	0.01447	0.00456	0.00957	0.0167
	1.30726	0.01663	0.00524	0.01332	0.01012	0.01379	0.00625
	1.30735	0.00985	0.0098	0.01456	0.01639	0.01985	0.00787
	1.30744	0.00891	0.00232	0.01048	0.00705	0.01029	0.0053
	1.30753	0.01045	0.00577	0.01646	0.00951	0.01739	0.01049
	1.30762	0.01311	0.00675	0.02238	0.01397	0.01106	0.01677
	1.30771	0.011	0.0068	0.0132	0.00581	0.01152	0.00845
	1.30781	0.01723	0.00978	0.01297	0.00131	0.0068	0.00739
	1.3079	0.00862	0.0161	0.01466	0.00883	0.01328	0.00766
	1.30799	0.00514	0.00809	0.01036	0.01353	0.01723	0.01085
	1.30808	0.00875	0.01318	0.01473	0.01024	0.01791	0.01891
	1.30817	0.01694	0.01409	0.0092	0.00625	0.0159	0.0137
	1.30826	0.01653	0.00989	0.01334	0.0067	0.0131	0.01773
	1.30835	0.01996	0.00791	0.01093	0.00308	0.01125	0.01145
	1.30844	0.01495	0.00993	0.01285	0.01048	0.01603	0.01114
	1.30853	0.01396	0.00385	0.01107	0.01023	0.01744	0.00958
	1.30862	0.01904	0.00808	0.01577	0.00878	0.00816	0.01035
	1.30871	0.01222	0.0073	0.01749	0.00376	0.01311	0.000290379
	1.3088	0.01306	0.000297363	0.01393	0.00953	0.01581	0.00981
	1.30889	0.0105	0.0099	0.01282	0.00872	0.01981	0.01065
	1.30899	0.00822	0.00698	0.01673	0.0137	0.00887	0.00704
	1.30908	0.01588	0.0051	0.01042	0.00589	0.01257	0.00578
	1.30917	0.00789	0	0.01501	0.01422	0.01509	0.0097
	1.30926	0.00622	0.00912	0.01348	0.0161	0.00431	0.01379
	1.30935	0.00866	0.01755	0.01635	0.01236	0.01568	0.00992
	1.30944	0.00594	0.00958	0.01601	0.01354	0.01195	0.000109634
	1.30953	0.01898	0.0153	0.01641	0.01371	0.01904	0.0045
	1.30962	0.00917	0.0079	0.00884	0.00106	0.01593	0.01225
	1.30971	0.01812	0.00396	0.00673	0.00417	0.01266	0.00632
	1.3098	0.0194	0.01222	0.01484	0.00949	0.01826	0.00745
	1.30989	0.00628	0.00685	0.01373	0.00638	0.02011	0.0041
	1.30998	0.01442	0.00781	0.01682	0.01215	0.01258	0.01073
	1.31007	0.01874	0.0094	0.00152	0.01183	0.01553	0.01424
	1.31017	0.01509	0.00878	0.00902	0.01051	0.0095	0.00906
	1.31026	0.01177	0.0137	0.01224	0.01071	0.00836	0.00696
	1.31035	0.0098	0.00788	0.00639	0.01005	0.01502	0.01046
	1.31044	0.01288	0.00734	0.01448	0.00647	0.01523	0.01612
	1.31053	0.01244	0.00751	0.01652	0.00607	0.01772	0.00641
	1.31062	0.00184	0.00711	0.01128	0.01226	0.01739	0.00932
	1.31071	0.01708	0.01346	0.02194	0.01486	0.01895	0.01225
	1.3108	0.00821	0.00899	0.00943	0.00542	0.01088	0.00846
	1.31089	0.01083	0.00522	0.0132	0.00875	0.01536	0.01533
	1.31098	0.00729	0.01087	0.01106	0.01832	0.00707	0.00936
	1.31107	0.00921	0.01484	0.00505	0.00752	0.01487	0.01662
	1.31116	0.01003	0.01309	0.0124	0.0064	0.00982	0.01269
	1.31125	0.02143	0.00681	0.01928	0.0136	0.0147	0.00883
	1.31135	0.01506	0.00778	0.01832	0.01695	0.01401	0.00677
	1.31144	0.0128	0.01153	0.02126	0.00862	0.02039	0.00403
	1.31153	0.00828	0.0053	0.01615	0.01196	0.01784	0.00929
	1.31162	0.01841	0.01236	0.01183	0.01162	0.01586	0.00969
	1.31171	0.01354	0.0058	0.01378	0.00652	0.01245	0.00573
	1.3118	0.00842	0.00411	0.01553	0.01793	0.00997	0.01348
	1.31189	0.01706	0.00685	0.01175	0.01003	0.01412	0.00801
	1.31198	0.01326	0.01	0.01027	0.00386	0.01709	0.00531
	1.31207	0.01059	0.00961	0.01279	0.0089	0.01655	0.00563
	1.31216	0.00764	0.01065	0.00291	0.00925	0.01666	0.01313
	1.31225	0.01471	0.00536	0.01548	0.01128	0.00829	0.00755
	1.31234	0.01088	0.00342	0.00671	0.0078	0.02031	0.02244
	1.31243	0.00989	0.01027	0.00846	0.00483	0.01611	0.00662
	1.31253	0.01082	0.0052	0.01524	0.00253	0.01259	0.00525
	1.31262	0.00864	0.00709	0.02245	0.00793	0.01789	0.00698
	1.31271	0.01397	0.00512	0.02076	0.01009	0.02324	0.0111
	1.3128	0.01706	0.01213	0.0239	0.01257	0.01877	0.0141
	1.31289	0.01384	0.00642	0.01918	0.00824	0.01204	0.01622
	1.31298	0.01984	0.00841	0.01262	0.0077	0.00875	0.01421
	1.31307	0.00262	0.00892	0.02762	0.00682	0.00659	0.00891
	1.31316	0.01628	0.01075	0.01799	0.01186	0.01802	0.00874
	1.31325	0.00398	0.00916	0.01019	0.01051	0.01857	0.01998
	1.31334	0.00696	0.01193	0.01186	0.00853	0.01049	0.01444
	1.31343	0.01003	0.01197	0.02189	0.00588	0.00996	0.0194
	1.31352	0.00909	0.01734	0.0122	0.01504	0.01904	0.01684
	1.31361	0.01703	0.01567	0.00654	0.00613	0.01776	0.00906
	1.31371	0.01589	0.01144	0.01225	0.01793	0.00947	0.0119
	1.3138	0.00918	0.01247	0.01869	0.00835	0.0166	0.01582
	1.31389	0.01407	0.00694	0.01279	0.01043	0.01316	0.00856
	1.31398	0.02182	0.0121	0.00959	0.01586	0.02085	0.0132
	1.31407	0.0134	0.00193	0.0082	0.00674	0.01594	0.00906
	1.31416	0.01591	0.00639	0.00782	0.00207	0.01169	0.01422
	1.31425	0.00914	0.0135	0.01023	0.00534	0.01839	0.01053
	1.31434	0.00776	0.00849	0.02157	0.01187	0.01971	0.01421
	1.31443	0.0195	0.00583	0.02088	0.01469	0.01768	0.01595
	1.31452	0.00885	0.01491	0.01408	0.01762	0.0174	0.01758
	1.31461	0.00852	0.01094	0.01063	0.00933	0.00729	0.01687
	1.3147	0.00936	0.01219	0.01562	0.00601	0.01144	0.01499
	1.31479	0.01862	0.01406	0.01043	0.00556	0.00635	0.01538
	1.31489	0.01012	0.01039	0.01109	0.00752	0.01926	0.01009
	1.31498	0.01753	0.00915	0.01045	0.0145	0.02761	0.01251
	1.31507	0.01176	0.00216	0.02022	0.00534	0.01643	0.01072
	1.31516	0.01326	0.01273	0.01253	0.01127	0.02283	0.0068
	1.31525	0.01438	0.00671	0.01241	0.01737	0.01363	0.01431
	1.31534	0.01558	0.00146	0.00423	0.00416	0.02128	0.00856
	1.31543	0.00675	0.01902	0.0093	0.01958	0.0085	0.01168
	1.31552	0.00731	0.00794	0.01805	0.01492	0.02015	0.0097
	1.31561	0.012	0.01133	0.01329	0.01052	0.01641	0.00704
	1.3157	0.01662	0.00847	0.01405	0.00744	0.01024	0.00702
	1.31579	0.01982	0.00303	0.00736	0.00964	0.01166	0.01063
	1.31588	0.01213	0.00631	0.01552	0.00735	0.01747	0.01224
	1.31597	0.00563	0.00266	0.01399	0.01378	0.00837	0.00299
	1.31607	0.00324	0.00816	0.01343	0.01636	0.00662	0.00403
	1.31616	0.01252	0.01738	0.00881	0.01144	0.01043	0.01274
	1.31625	0.0131	0.0076	0.00884	0.01141	0.00766	0.01651
	1.31634	0.01519	0.00195	0.01693	0.0175	0.01298	0.01633
	1.31643	0.00968	0.0035	0.02549	0.00265	0.00113	0.01031
	1.31652	0.01111	0.01277	0.01518	0.01041	0.01412	0.00787
	1.31661	0.01104	0.00972	0.01625	0.01464	0.02105	0.01057
	1.3167	0.01842	0.00507	0.01337	0.00727	0.01702	0.01133
	1.31679	0.01268	0.01034	0.0183	0.0116	0.00924	0.00508
	1.31688	0.01007	0.01364	0.01721	0.00359	0.0155	0.012
	1.31697	0.00918	0.00307	0.00694	0.0086	0.01518	0.00385
	1.31706	0.00648	0.01196	0.01223	0.00818	0.01212	0.00403
	1.31715	0.00999	0.00813	0.00938	0.00779	0.01432	0.01011
	1.31725	0.01572	0.00955	0.01458	0.01403	0.00821	0.01181
	1.31734	0.01213	0.01491	0.01608	0.01178	0.0182	0.01164
	1.31743	0.01215	0.00245	0.0133	0.01228	0.01655	0.01255
	1.31752	0.01915	0.00364	0.017	0.01511	0.01955	0.01432
	1.31761	0.021	0.01034	0.01416	0.02471	0.02047	0.00739
	1.3177	0.01117	0.0066	0.02024	0.0141	0.00789	0.01278
	1.31779	0.00645	0.0091	0.01182	0.01479	0.01625	0.01523
	1.31788	0.00891	0.01508	0.02101	0.00585	0.01088	0.01382
	1.31797	0.01083	0.00854	0.0124	0.00251	0.01129	0.00957
	1.31806	0.01228	0.00973	0.01455	0.00734	0.01855	0.01259
	1.31815	0.01593	0.00359	0.01038	0.01305	0.02225	0.0069
	1.31824	0.01855	0.01496	0.00653	0.01699	0.01957	0.00897
	1.31833	0.01373	0.00993	0.01176	0.01291	0.00792	0.00273
	1.31843	0.00939	0.0138	0.01479	0.00532	0.01292	0.00866
	1.31852	0.01054	0.00905	0.01837	0.01423	0.00694	0.0065
	1.31861	0.00607	0.0092	0.01302	0.01187	0.01998	0.01729
	1.3187	0.00187	0.00753	0.0117	0.01581	0.01723	0.01582
	1.31879	0.01729	0.01284	0.01352	0.0087	0.01904	0.01612
	1.31888	0.0122	0.01679	0.02146	0.00803	0.01832	0.01437
	1.31897	0.01563	0.01213	0.02139	0.00804	0.00971	0.00848
	1.31906	0.01089	0.01017	0.01477	0.0014	0.01866	0.00904
	1.31915	0.0102	0.01702	0.01651	0.01472	0.01121	0.01664
	1.31924	0.01024	0.01177	0.00673	0.00805	0.01617	0.01016
	1.31933	0.01406	0.0114	0.01013	0.0186	0.01272	0.00436
	1.31942	0.01241	0.01058	0.01753	0.00976	0.0057	0.00858
	1.31951	0.01664	0.00497	0.02179	0.00869	0.01783	0.0083
	1.31961	0.01096	0.00929	0.01704	0.01148	0.01265	0.01028
	1.3197	0.01747	0.00628	0.0145	0.01575	0.01658	0.01246
	1.31979	0.01699	0.00376	0.01711	0.01293	0.01592	0.01396
	1.31988	0.00963	0.00522	0.01225	0.0148	0.01801	0.01967
	1.31997	0.01471	0.0143	0.01006	0.0122	0.01563	0.00847
	1.32006	0.01359	0.01883	0.01377	0.0118	0.00829	0.01397
	1.32015	0.01311	0.01555	0.02262	0.01684	0.01378	0.00596
	1.32024	0.01255	0.014	0.01349	0.00849	0.01385	0.00901
	1.32033	0.01381	0.00609	0.01947	0.01019	0.01834	0.00973
	1.32042	0.01641	0.01236	0.0214	0.00747	0.01663	0.01125
	1.32051	0.00999	0.01615	0.01746	0.00363	0.01318	0.01103
	1.3206	0.0136	0.0078	0.01043	0.01101	0.01663	0.00888
	1.32069	0.01023	0.01187	0.00354	0.01441	0.01386	0.00302
	1.32079	0.0102	0.00598	0.01206	0.0085	0.00221	0.00866
	1.32088	0.01139	0.00736	0	0.01149	0.01132	0.00935
	1.32097	0.01575	0.00147	0.01948	0.00415	0.01059	0.00572
	1.32106	0.01552	0.01123	0.01189	0.00695	0.0133	0.01484
	1.32115	0.00649	0.00621	0.01438	0.01316	0.01977	0.00717
	1.32124	0.01753	0.01251	0.01632	0.01229	0.01545	0.01755
	1.32133	0.01045	0.0136	0.0103	0.01467	0.02084	0.01762
	1.32142	0.01271	0.00765	0.01334	0.00927	0.00815	0.01238
	1.32151	0.01402	0.01567	0.02004	0.01035	0.01951	0.01029
	1.3216	0.0115	0.01203	0.01654	0.01389	0.01724	0.01426
	1.32169	0.00687	0.00225	0.01615	0.01674	0.01151	0.00686
	1.32178	0.02195	0.00506	0.01905	0.00672	0.02045	0.00687
	1.32187	0.01278	0.01418	0.01306	0.00881	0.01889	0.01346
	1.32196	0.01152	0.01326	0.01641	0.00962	0.01005	0.00566
	1.32206	0.01385	0.00747	0.01002	0.00522	0.01851	0.01033
	1.32215	0.02203	0.00592	0.01536	0.01184	0.01292	0.00633
	1.32224	0.01869	0.01006	0.01245	0.01868	0.01392	0.00832
	1.32233	0.01832	0.00758	0.0105	0.00726	0.02178	0.00836
	1.32242	0.01477	0.01226	0.01588	0.01532	0.02391	0.00395
	1.32251	0.01916	0.00805	0.00906	0.01217	0.01489	0.01493
	1.3226	0.00807	0.00522	0.01186	0.0103	0.01864	0.01308
	1.32269	0.01414	0.01935	0.00842	0.01456	0.01837	0.0163
	1.32278	0.01054	0.01561	0.01791	0.00602	0.01612	0.01185
	1.32287	0.00371	0.00623	0.01744	0.00635	0.01428	0.01888
	1.32296	0.00967	0.00792	0.01413	0.01175	0.01701	0.01333
	1.32305	0.00845	0.01206	0.01156	0.00547	0.01742	0.01725
	1.32314	0.01482	0.01106	0.00842	0.00681	0.01435	0.02304
	1.32324	0.01185	0.01272	0.0207	0.00953	0.01338	0.01669
	1.32333	0.01528	0.00958	0.01474	0.00447	0.00722	0.01458
	1.32342	0.00885	0.01109	0.01427	0.01506	0.01838	0.00382
	1.32351	0.02309	0.00807	0.01142	0.01183	0.01431	0.01395
	1.3236	0.00591	0.0045	0.01061	0.01664	0.0127	0.00686
	1.32369	0.00884	0.01544	0.01517	0.01519	0.01784	0.01197
	1.32378	0.01436	0.0103	0.01688	0.00521	0.01151	0.01005
	1.32387	0.00673	0.01902	0.01741	0.01674	0.00722	0.01162
	1.32396	0.01715	0.01401	0.01701	0.0152	0.02317	0.0084
	1.32405	0.01278	0.01569	0.01234	0.01323	0.01742	0.00877
	1.32414	0.00922	0.01089	0.01089	0.01248	0.02343	0.011
	1.32423	0.01042	0.00511	0.01689	0.00958	0.01481	0.01251
	1.32432	0.01851	0.00941	0.02741	0.00838	0.01083	0.00965
	1.32442	0.01383	0.01141	0.01537	0.01335	0.01887	0.01151
	1.32451	0.01219	0.00835	0.01848	0.01284	0.01414	0.01899
	1.3246	0.00736	0.01343	0.01645	0.0049	0.0178	0.01485
	1.32469	0.0065	0.0049	0.00443	0.01366	0.02341	0.01021
	1.32478	0.00914	0.00862	0.01332	0.00983	0.01784	0.00541
	1.32487	0.00917	0.00643	0.01726	0.00641	0.01549	0.00926
	1.32496	0.01398	0.0052	0.02634	0.00267	0.01096	0.00491
	1.32505	0.02053	0.00115	0.0129	0.004	0.0081	0.01298
	1.32514	0.01433	0.00961	0.01618	0.00554	0.01673	0.00763
	1.32523	0.00359	0.00464	0.02115	0.00882	0.01384	0.01263
	1.32532	0.00931	0.00152	0.02021	0.0136	0.01199	0.00967
	1.32541	0.01607	0.0111	0.02189	0.0107	0.01342	0.02042
	1.3255	0.013	0.00578	0.01933	0.00616	0.01712	0.01227
	1.3256	0.02187	0.01767	0.01456	0.01877	0.00866	0.01272
	1.32569	0.01852	0.01473	0.01736	0.01268	0.01428	0.00776
	1.32578	0.01811	0.00749	0.00787	0.00681	0.01867	0.01929
	1.32587	0.01097	0.01254	0.01368	0.00923	0.02205	0.01125
	1.32596	0.00993	0.0101	0.01166	0.01475	0.01881	0.02146
	1.32605	0.0121	0.00759	0.0108	0.0151	0.01511	0.00961
	1.32614	0.0183	0.00987	0.0116	0.01434	0.01184	0.01412
	1.32623	0.01526	0.01072	0.00917	0.01282	0.01492	0.00972
	1.32632	0.00908	0.00685	0.0127	0.00771	0.01412	0.0087
	1.32641	0.00875	0.00877	0.01151	0.0095	0.01803	0.00829
	1.3265	0.01887	0.00452	0.01229	0.0075	0.01716	0.01504
	1.32659	0.01749	0.00882	0.01628	0.01218	0.00655	0.01145
	1.32668	0.01065	0.01622	0.0111	0.0196	0.01729	0.01264
	1.32678	0.01328	0.01935	0.01646	0.01041	0.02527	0.01571
	1.32687	0.01381	0.01483	0.0162	0.01329	0.02118	0.00969
	1.32696	0.00733	0.01046	0.00785	0.00952	0.01573	0.0173
	1.32705	0.00895	0.00657	0.02015	0.01794	0.01875	0.0153
	1.32714	0.01302	0.0069	0.0137	0.00561	0.02406	0.00957
	1.32723	0.01273	0.01145	0.01376	0.00348	0.01772	0.01517
	1.32732	0.0133	0.0112	0.02381	0.01691	0.01245	0.01179
	1.32741	0.01072	0.00225	0.0129	0.01516	0.01444	0.01161
	1.3275	0.0135	0.01003	0.01249	0.01109	0.02442	0.0136
	1.32759	0.01185	0.01009	0.00664	0.01029	0.02174	0.01196
	1.32768	0.02021	0.01564	0.0136	0.01351	0.02773	0.00467
	1.32777	0.00889	0.00968	0.01665	0.01355	0.01574	0.01293
	1.32786	0.01774	0.01723	0.01597	0.01147	0.01933	0.00499
	1.32796	0.01645	0.00907	0.01398	0.01308	0.01462	0.0077
	1.32805	0.00705	0.0052	0.01765	0.00573	0.01516	0.01149
	1.32814	0.0132	0.00692	0.01797	0.0105	0.01366	0.00958
	1.32823	0.02024	0.00922	0.01638	0.01914	0.01638	0.01474
	1.32832	0.01426	0.00676	0.01513	0.01447	0.02183	0.01515
	1.32841	0.00381	0.01527	0.01729	0.00843	0.00891	0.00803
	1.3285	0.01422	0.01134	0.02378	0.01746	0.00982	0.01011
	1.32859	0.00976	0.00682	0.01116	0.016	0.0205	0.00668
	1.32868	0.01023	0.00666	0.01285	0.00316	0.02297	0.01682
	1.32877	0.00362	0.00304	0.01064	0.01445	0.02122	0.01289
	1.32886	0.01416	0.01262	0.01464	0.00913	0.01752	0.01495
	1.32895	0.0131	0.0154	0.01462	0.00873	0.01944	0.01241
	1.32904	0.02111	0.0125	0.01675	0.01863	0.015	0.01276
	1.32914	0.00787	0.000745937	0.00537	0.01592	0.00784	0.01711
	1.32923	0.01113	0.00529	0.01349	0.00758	0.01098	0.01215
	1.32932	0.0107	0.00875	0.01902	0.00917	0.01868	0.01631
	1.32941	0.01584	0.00906	0.01381	0.00806	0.01257	0.02013
	1.3295	0.02053	0.01474	0.02038	0.01298	0.00751	0.02038
	1.32959	0.01545	0.00849	0.01885	0.01586	0.00988	0.02052
	1.32968	0.01232	0.00841	0.02036	0.01263	0.01888	0.01252
	1.32977	0.00703	0.01422	0.01215	0.00881	0.01842	0.00173
	1.32986	0.00776	0.01474	0.02005	0.00975	0.01357	0.02066
	1.32995	0.00853	0.01701	0.01789	0.01563	0.02485	0.01437
	1.33004	0.01673	0.01579	0.01506	0.01256	0.02707	0.01858
	1.33013	0.0141	0.01381	0.01981	0.01035	0.00558	0.01274
	1.33022	0.01615	0.00821	0.02225	0.01763	0.01751	0.01662
	1.33032	0.01143	0.01068	0.01728	0.00666	0.00899	0.00516
	1.33041	0.00826	0.01868	0.01591	0.02262	0.01357	0.00602
	1.3305	0.00925	0.01087	0.01151	0.01081	0.01044	0.00873
	1.33059	0.02007	0.00768	0.0139	0.01012	0.01253	0.00493
	1.33068	0.00734	0.01319	0.00824	0.00978	0.01586	0.00515
	1.33077	0.0115	0.01105	0.01232	0.0024	0.02086	0.02335
	1.33086	0.01381	0.01167	0.00971	0.01412	0.02425	0.02317
	1.33095	0.01919	0.00485	0.01469	0.01406	0.02155	0.01792
	1.33104	0.01622	0.00344	0.00528	0.01126	0.02301	0.01493
	1.33113	0.0169	0.01234	0.02552	0.01529	0.02012	0.01387
	1.33122	0.01218	0.01007	0.0214	0.02512	0.02225	0.01641
	1.33131	0.01217	0.01793	0.01367	0.01235	0.02082	0.01325
	1.3314	0.00919	0.01062	0.0179	0.0234	0.0193	0.00997
	1.3315	0.00984	0.01035	0.00921	0.01736	0.01886	0.01446
	1.33159	0.00962	0.01671	0.02183	0.01248	0.02192	0.01018
	1.33168	0.01384	0.01779	0.01772	0.0136	0.02302	0.00893
	1.33177	0.01255	0.01902	0.01418	0.00563	0.01856	0.01282
	1.33186	0.01552	0.01023	0.01658	0.00494	0.01606	0.00905
	1.33195	0.01043	0.00834	0.00959	0.0119	0.01454	0.01308
	1.33204	0.01081	0.01061	0.0185	0.01212	0.01998	0.01709
	1.33213	0.01478	0.01303	0.0115	0.0155	0.01582	0.01507
	1.33222	0.0193	0.01716	0.01982	0.01347	0.02059	0.01159
	1.33231	0.01398	0.00794	0.01368	0.01192	0.01718	0.01873
	1.3324	0.01833	0.00532	0.01741	0.00498	0.01021	0.01696
	1.33249	0.00839	0.00934	0.01525	0.00822	0.00595	0.01773
	1.33258	0.01229	0.01277	0.00908	0.01716	0.01854	0.00679
	1.33268	0.01598	0.01227	0.00638	0.01118	0.02329	0.01474
	1.33277	0.01883	0.02292	0.01587	0.01589	0.02639	0.0166
	1.33286	0.02348	0.00951	0.0159	0.0036	0.01543	0.01984
	1.33295	0.01524	0.01362	0.01614	0.00449	0.0154	0.02073
	1.33304	0.00903	0.01248	0.01471	0.01289	0.01363	0.00711
	1.33313	0.01384	0.01622	0.01879	0.00912	0.01865	0.01226
	1.33322	0.01158	0.01914	0.01111	0	0.00754	0.01423
	1.33331	0.00815	0.01112	0.01273	0.00644	0.01963	0.01546
	1.3334	0.0124	0.01972	0.01831	0.01347	0.01717	0.01181
	1.33349	0.0058	0.000511143	0.00736	0.01407	0.02327	0.00959
	1.33358	0.01819	0.01052	0.01475	0.01401	0.01256	0.01307
	1.33367	0.00805	0.01096	0.01704	0.01337	0.0169	0.01051
	1.33376	0.01697	0.0067	0.01142	0.01606	0.00645	0.00765
	1.33386	0.01733	0.01406	0.01222	0.00953	0.01685	0.01299
	1.33395	0.00919	0.01625	0.01732	0.02379	0.01965	0.01803
	1.33404	0.01306	0.02021	0.02152	0.00907	0.02089	0.01686
	1.33413	0.01185	0.01324	0.01507	0.00917	0.00967	0.0177
	1.33422	0.01802	0.016	0.01626	0.01711	0.02358	0.01623
	1.33431	0.01318	0.000953743	0.01209	0.0092	0.00864	0.0053
	1.3344	0.01241	0.00511	0.01143	0.0153	0.01473	0.02327
	1.33449	0.01082	0.00757	0.01664	0.01181	0.01699	0.01641
	1.33458	0.0106	0.01751	0.02204	0.00983	0.01124	0.00365
	1.33467	0.0123	0.01538	0.0137	0.01585	0.01257	0.01218
	1.33476	0.01245	0.01153	0.01372	0.00678	0.03171	0.01267
	1.33485	0.00622	0.01412	0.01743	0.00651	0.02007	0.00592
	1.33494	0.00722	0.01507	0.01888	0.01381	0.01251	0.01218
	1.33504	0.01825	0.00822	0.00647	0.01404	0.01856	0.00741
	1.33513	0.01179	0.00446	0.0028	0.01774	0.01116	0.01112
	1.33522	0.01558	0.0096	0.0095	0.01436	0.01991	0.01415
	1.33531	0.01989	0.01123	0.01772	0.01528	0.0151	0.01952
	1.3354	0.01544	0.00893	0.01411	0.018	0.01637	0.011
	1.33549	0.01707	0.01276	0.01039	0.02414	0.01972	0.01048
	1.33558	0.01802	0.0118	0.01626	0.01552	0.01826	0.01638
	1.33567	0.00914	0.000734245	0.01201	0.01042	0.02273	0.01842
	1.33576	0.02137	0.01716	0.01409	0.02262	0.0101	0.02022
	1.33585	0.02049	0.01177	0.01249	0.01968	0.01586	0.01144
	1.33594	0.01773	0.0085	0.021	0.01502	0.01579	0.01491
	1.33603	0.01026	0.00999	0.01076	0.00822	0.01665	0.02039
	1.33612	0.01324	0.01082	0.01033	0.00509	0.01953	0.01427
	1.33622	0.00534	0.000122433	0.01722	0.01227	0.02698	0.01275
	1.33631	0.01647	0.01391	0.01859	0.01892	0.02038	0.00474
	1.3364	0.01427	0.00689	0.02996	0.01542	0.02127	0.00901
	1.33649	0.00902	0.00764	0.01594	0.02317	0.02364	0.0124
	1.33658	0.02082	0.01501	0.00816	0.01485	0.0142	0.01568
	1.33667	0.01412	0.01201	0.00877	0.0134	0.01241	0.01056
	1.33676	0.01952	0.01438	0.00898	0.01414	0.01796	0.01914
	1.33685	0.01888	0.00695	0.01827	0.01243	0.01809	0.01457
	1.33694	0.02157	0.00671	0.01898	0.01545	0.01863	0.01744
	1.33703	0.01099	0.01433	0.02582	0.01018	0.01683	0.02067
	1.33712	0.01692	0.01646	0.01851	0.02121	0.01364	0.01844
	1.33721	0.01041	0.02364	0.01622	0.01299	0.00724	0.01393
	1.3373	0.01348	0.01766	0.01426	0.01412	0.02461	0.02247
	1.3374	0.01918	0.01383	0.01609	0.01511	0.02028	0.01224
	1.33749	0.01955	0.00799	0.00788	0.01155	0.02288	0.01652
	1.33758	0.01288	0.00737	0.01075	0.01104	0.0198	0.01573
	1.33767	0.01119	0.01105	0.01624	0.01648	0.02007	0.01749
	1.33776	0.01444	0.01201	0.01749	0.01986	0.01366	0.02248
	1.33785	0.01301	0.00372	0.01501	0.01266	0.01255	0.01638
	1.33794	0.01654	0.00999	0.01312	0.0239	0.02583	0.01631
	1.33803	0.01552	0.00829	0.01038	0.01361	0.02236	0.00872
	1.33812	0.01399	0.01871	0.01441	0.01775	0.01296	0.01389
	1.33821	0.00633	0.01289	0.01774	0.0165	0.01884	0.01805
	1.3383	0.00974	0.00503	0.02855	0.00891	0.0223	0.01639
	1.33839	0.01443	0.00702	0.0163	0.01838	0.02188	0.02264
	1.33848	0.01726	0.01307	0.01654	0.01639	0.02045	0.01436
	1.33858	0.01034	0.00761	0.01903	0.01002	0.01161	0.0202
	1.33867	0.01646	0.02166	0.01752	0.01852	0.01859	0.00808
	1.33876	0.01951	0.01254	0.02033	0.0136	0.01896	0.02547
	1.33885	0.01206	0.00825	0.01701	0.02237	0.02142	0.01917
	1.33894	0.01238	0.00738	0.0128	0.01853	0.01826	0.02322
	1.33903	0.02043	0.00623	0.0055	0.01557	0.01853	0.01263
	1.33912	0.01469	0.00928	0.01777	0.00435	0.01223	0.01545
	1.33921	0.02328	0.01066	0.02004	0.01093	0.01656	0.01507
	1.3393	0.0177	0.0083	0.01362	0.01621	0.01064	0.01336
	1.33939	0.01266	0.01242	0.02395	0.0152	0.01704	0.01027
	1.33948	0.01617	0.01624	0.0124	0.01713	0.02565	0.01539
	1.33957	0.01687	0.01018	0.01537	0.01172	0.0108	0.01319
	1.33966	0.01328	0.01435	0.02248	0.01575	0.01596	0.02626
	1.33975	0.00176	0.00898	0.0151	0.02201	0.0228	0.01684
	1.33985	0.00873	0.01812	0.02549	0.01634	0.02938	0.02453
	1.33994	0.01899	0.01456	0.0133	0.01338	0.01642	0.01183
	1.34003	0.01773	0.0188	0.01798	0.01375	0.01431	0.01169
	1.34012	0.01226	0.01216	0.01202	0.01008	0.01855	0.01618
	1.34021	0.00989	0.01112	0.00747	0.01593	0.01908	0.01218
	1.3403	0.02066	0.0074	0.01561	0.01017	0.01427	0.01211
	1.34039	0.02212	0.00456	0.03258	0.01092	0.02504	0.01124
	1.34048	0.01576	0.00756	0.02239	0.01211	0.01989	0.01109
	1.34057	0.0193	0.01885	0.025	0.01862	0.01777	0.01611
	1.34066	0.00982	0.00647	0.0161	0.02088	0.02112	0.00792
	1.34075	0.00769	0.00673	0.02502	0.01895	0.01235	0.02413
	1.34084	0.0141	0.00982	0.0156	0.01525	0.02329	0.01611
	1.34093	0.01549	0.01388	0.02019	0.02628	0.02191	0.02646
	1.34103	0.02581	0.00675	0.02056	0.02808	0.02314	0.01789
	1.34112	0.01628	0.0106	0.01773	0.01568	0.01788	0.01644
	1.34121	0.00741	0.01004	0.01686	0.01782	0.02069	0.02345
	1.3413	0.01561	0.01539	0.0184	0.01245	0.02628	0.02229
	1.34139	0.02184	0.01134	0.02293	0.01287	0.01224	0.01419
	1.34148	0.00781	0.00994	0.02057	0.01063	0.02004	0.01636
	1.34157	0.01764	0.01132	0.01786	0.0082	0.0081	0.0207
	1.34166	0.02043	0.00828	0.01141	0.01442	0.01958	0.02085
	1.34175	0.01441	0.01197	0.01453	0.00615	0.01303	0.01312
	1.34184	0.01344	0.01171	0.01637	0.01629	0.01064	0.01458
	1.34193	0.01454	0.01353	0.02323	0.01475	0.01749	0.01702
	1.34202	0.0193	0.01535	0.02193	0.01635	0.01914	0.01846
	1.34211	0.01705	0.00564	0.01815	0.01152	0.01429	0.02649
	1.34221	0.02498	0.00842	0.00997	0.02371	0.0207	0.01145
	1.3423	0.01919	0.01487	0.0185	0.02074	0.02619	0.02831
	1.34239	0.01134	0.00896	0.01196	0.01782	0.01583	0.01961
	1.34248	0.01329	0.00859	0.0234	0.01373	0.01178	0.01733
	1.34257	0.01544	0.00711	0.01782	0.00977	0.01653	0.02082
	1.34266	0.01868	0.01229	0.02151	0.01929	0.02551	0.02013
	1.34275	0.01519	0.00596	0.0216	0.0141	0.02146	0.01338
	1.34284	0.01534	0.01657	0.01654	0.01246	0.0296	0.01387
	1.34293	0.01731	0.00959	0.01678	0.01086	0.01933	0.01414
	1.34302	0.01421	0.00953	0.01613	0.0156	0.01918	0.01551
	1.34311	0.01392	0.01387	0.01653	0.02385	0.0266	0.02141
	1.3432	0.01668	0.01206	0.02227	0.01588	0.01876	0.01152
	1.34329	0.02216	0.00814	0.01309	0.01568	0.03271	0.01965
	1.34339	0.01619	0.00818	0.01989	0.01639	0.02777	0.01896
	1.34348	0.01686	0.01016	0.01139	0.02146	0.01801	0.01921
	1.34357	0.01928	0.01894	0.01125	0.02148	0.02659	0.01163
	1.34366	0.0212	0.00796	0.01849	0.01844	0.02311	0.02625
	1.34375	0.02159	0.01296	0.01295	0.02072	0.01373	0.01394
	1.34384	0.02381	0.01034	0.01762	0.0226	0.01628	0.02407
	1.34393	0.01792	0.01728	0.01924	0.0167	0.01966	0.01538
	1.34402	0.01925	0.01144	0.01539	0.02103	0.02875	0.00992
	1.34411	0.0192	0.00532	0.02067	0.01829	0.02261	0.01239
	1.3442	0.01375	0.0145	0.01559	0.01769	0.01422	0.01686
	1.34429	0.0061	0.01605	0.01935	0.0158	0.02486	0.01674
	1.34438	0.01985	0.01594	0.01821	0.02212	0.01968	0.01659
	1.34447	0.01767	0.0056	0.02153	0.01713	0.02165	0.01265
	1.34457	0.02214	0.00995	0.01914	0.02268	0.02765	0.01776
	1.34466	0.01654	0.02095	0.02059	0.02398	0.01395	0.00764
	1.34475	0.01926	0.02088	0.02112	0.02569	0.01383	0.02036
	1.34484	0.00847	0.00653	0.01576	0.02119	0.01739	0.01623
	1.34493	0.01425	0.0118	0.01966	0.0206	0.01737	0.02614
	1.34502	0.01264	0.00983	0.02506	0.01637	0.02463	0.01795
	1.34511	0.0173	0.01373	0.01249	0.02033	0.01858	0.0126
	1.3452	0.01056	0.01911	0.02334	0.01241	0.02295	0.02322
	1.34529	0.01516	0.01754	0.02005	0.01914	0.02217	0.01475
	1.34538	0.01906	0.00995	0.01972	0.01893	0.02349	0.01996
	1.34547	0.02408	0.01642	0.01399	0.02199	0.0178	0.02677
	1.34556	0.02464	0.0197	0.01334	0.01387	0.02778	0.01817
	1.34565	0.00979	0.02008	0.01424	0.01896	0.02203	0.01482
	1.34575	0.01984	0.01665	0.01227	0.00973	0.02285	0.01372
	1.34584	0.01506	0.01314	0.01563	0.01476	0.02021	0.00932
	1.34593	0.0116	0.01223	0.01899	0.01113	0.02576	0.01789
	1.34602	0.01507	0.01424	0.02087	0.01678	0.02235	0.01638
	1.34611	0.02028	0.0096	0.0198	0.01997	0.01918	0.01595
	1.3462	0.02241	0.01381	0.01135	0.01744	0.02061	0.01692
	1.34629	0.0253	0.01005	0.01964	0.02355	0.01776	0.02182
	1.34638	0.01971	0.01031	0.01862	0.02656	0.01411	0.02075
	1.34647	0.0213	0.01215	0.0194	0.02539	0.02684	0.02396
	1.34656	0.01877	0.02161	0.01445	0.01893	0.03581	0.02603
	1.34665	0.00916	0.01974	0.0257	0.02196	0.02851	0.02877
	1.34674	0.01537	0.00504	0.02229	0.00993	0.02059	0.02009
	1.34683	0.016	0.01611	0.02182	0.01594	0.01859	0.02781
	1.34693	0.02171	0.01646	0.02493	0.02351	0.02362	0.01979
	1.34702	0.01407	0.01664	0.01018	0.01829	0.02524	0.02301
	1.34711	0.01796	0.01458	0.01431	0.0212	0.02178	0.02105
	1.3472	0.02143	0.00638	0.01842	0.01591	0.02578	0.0181
	1.34729	0.01831	0.00919	0.02612	0.01331	0.03636	0.017
	1.34738	0.01487	0.01408	0.02146	0.01417	0.0181	0.02304
	1.34747	0.01471	0.0147	0.0247	0.01692	0.02508	0.0196
	1.34756	0.01641	0.00681	0.01667	0.0115	0.01308	0.01181
	1.34765	0.00657	0.02102	0.02328	0.01813	0.02392	0.02518
	1.34774	0.00628	0.01281	0.0196	0.01367	0.01466	0.01965
	1.34783	0.00845	0.01274	0.0209	0.01234	0.03272	0.02035
	1.34792	0.01988	0.01929	0.01624	0.01896	0.02578	0.02579
	1.34801	0.02014	0.01498	0.02417	0.01621	0.01722	0.02327
	1.34811	0.01368	0.00976	0.01598	0.02111	0.0168	0.01347
	1.3482	0.01296	0.01225	0.02426	0.01913	0.02719	0.02356
	1.34829	0.01828	0.02913	0.02432	0.01528	0.02656	0.02131
	1.34838	0.01849	0.01599	0.02201	0.01752	0.02526	0.02325
	1.34847	0.02255	0.01052	0.02013	0.01584	0.0274	0.0269
	1.34856	0.01038	0.0146	0.02573	0.01878	0.03082	0.02076
	1.34865	0.01923	0.01051	0.01985	0.0222	0.02945	0.01211
	1.34874	0.01096	0.01092	0.01685	0.01711	0.01789	0.01845
	1.34883	0.01018	0.01008	0.01496	0.01984	0.02612	0.02621
	1.34892	0.01473	0.01019	0.02276	0.01558	0.02685	0.02038
	1.34901	0.02832	0.01322	0.02192	0.01846	0.0245	0.01939
	1.3491	0.02063	0.02082	0.02036	0.01835	0.02271	0.02495
	1.34919	0.01867	0.01467	0.01762	0.02006	0.01774	0.02181
	1.34929	0.02511	0.0145	0.01924	0.0259	0.02416	0.02681
	1.34938	0.01664	0.01534	0.01301	0.02406	0.02836	0.01782
	1.34947	0.01522	0.00486	0.02454	0.02322	0.03479	0.01915
	1.34956	0.02231	0.01697	0.02747	0.01873	0.02666	0.0212
	1.34965	0.01689	0.00982	0.02211	0.02018	0.01976	0.0245
	1.34974	0.02143	0.0112	0.01431	0.00646	0.0203	0.01245
	1.34983	0.01686	0.011	0.01212	0.02154	0.01976	0.01675
	1.34992	0.01462	0.01114	0.01778	0.01664	0.01761	0.0149
	1.35001	0.01785	0.01322	0.02014	0.01487	0.02876	0.01901
	1.3501	0.02749	0.0183	0.0211	0.03157	0.01854	0.02692
	1.35019	0.01511	0.01635	0.01461	0.01838	0.02008	0.02938
	1.35028	0.01668	0.0101	0.02315	0.01709	0.00983	0.02054
	1.35037	0.02306	0.01825	0.02032	0.01845	0.02654	0.01977
	1.35047	0.01834	0.01164	0.02118	0.01212	0.02416	0.01785
	1.35056	0.01791	0.01388	0.02014	0.00658	0.03192	0.02704
	1.35065	0.01759	0.02186	0.02454	0.0142	0.02407	0.02575
	1.35074	0.0187	0.02226	0.02469	0.02232	0.02508	0.02189
	1.35083	0.02496	0.01323	0.02096	0.0151	0.01843	0.02646
	1.35092	0.01511	0.02004	0.02049	0.02596	0.02824	0.02816
	1.35101	0.0158	0.0168	0.02323	0.01794	0.02267	0.02783
	1.3511	0.0087	0.01835	0.0263	0.02283	0.01623	0.02434
	1.35119	0.01765	0.01661	0.01381	0.02007	0.02597	0.02506
	1.35128	0.0173	0.00878	0.01474	0.01439	0.02474	0.02074
	1.35137	0.02144	0.01753	0.02253	0.0086	0.01778	0.01962
	1.35146	0.01582	0.01339	0.01634	0.013	0.02022	0.02995
	1.35155	0.01157	0.01552	0.02175	0.02223	0.01853	0.02154
	1.35165	0.01733	0.01698	0.02235	0.02219	0.02104	0.02209
	1.35174	0.02075	0.01845	0.02187	0.02263	0.03026	0.02641
	1.35183	0.02274	0.02383	0.01959	0.02198	0.03272	0.02668
	1.35192	0.0187	0.01788	0.02691	0.02248	0.02195	0.02867
	1.35201	0.0174	0.01269	0.02129	0.02292	0.02575	0.02179
	1.3521	0.02183	0.01433	0.0218	0.01721	0.02731	0.02884
	1.35219	0.01928	0.02077	0.02281	0.02147	0.03273	0.01724
	1.35228	0.03048	0.0212	0.02257	0.02558	0.02608	0.02114
	1.35237	0.02581	0.01432	0.02532	0.02372	0.03173	0.01914
	1.35246	0.01801	0.0224	0.02718	0.02101	0.02685	0.02204
	1.35255	0.02011	0.01782	0.02015	0.01753	0.02746	0.02524
	1.35264	0.01244	0.01468	0.01764	0.01593	0.02177	0.02088
	1.35273	0.01548	0.01796	0.02767	0.01924	0.01757	0.01657
	1.35283	0.01453	0.02057	0.02232	0.01992	0.0285	0.02737
	1.35292	0.02126	0.02251	0.01528	0.0212	0.02997	0.02636
	1.35301	0.02435	0.01597	0.01909	0.01939	0.02084	0.02791
	1.3531	0.01882	0.01127	0.02051	0.01996	0.0248	0.0248
	1.35319	0.02761	0.01578	0.02248	0.01325	0.02741	0.02143
	1.35328	0.02486	0.01739	0.03186	0.02065	0.02415	0.02741
	1.35337	0.02777	0.02037	0.03184	0.01879	0.02597	0.01489
	1.35346	0.02301	0.01648	0.02273	0.01997	0.01876	0.02131
	1.35355	0.02568	0.01457	0.03087	0.01977	0.02637	0.03079
	1.35364	0.02326	0.02122	0.03106	0.01627	0.02744	0.0314
	1.35373	0.0223	0.01425	0.01935	0.02011	0.02833	0.02455
	1.35382	0.02432	0.02601	0.02983	0.02232	0.02786	0.01671
	1.35391	0.01662	0.02611	0.02785	0.03166	0.0209	0.02383
	1.354	0.02413	0.01701	0.02258	0.0203	0.02875	0.0237
	1.3541	0.03002	0.01549	0.02618	0.02201	0.02774	0.03126
	1.35419	0.01463	0.02223	0.02501	0.01585	0.03568	0.02864
	1.35428	0.02616	0.02328	0.01948	0.01623	0.02539	0.03886
	1.35437	0.02171	0.01581	0.02421	0.02179	0.02173	0.03374
	1.35446	0.02584	0.01838	0.02301	0.02746	0.02674	0.01976
	1.35455	0.02149	0.01898	0.03274	0.0201	0.02955	0.02618
	1.35464	0.02422	0.01954	0.02123	0.01881	0.02454	0.02466
	1.35473	0.02174	0.01113	0.02521	0.02752	0.03124	0.02793
	1.35482	0.02135	0.01725	0.02781	0.02438	0.02548	0.03314
	1.35491	0.01176	0.022	0.0192	0.0263	0.02604	0.02505
	1.355	0.01986	0.02256	0.02875	0.02189	0.03047	0.03192
	1.35509	0.02324	0.01618	0.02741	0.01316	0.03512	0.02376
	1.35518	0.02492	0.01524	0.0226	0.02493	0.02569	0.02082
	1.35528	0.01901	0.01149	0.02389	0.03894	0.03166	0.03053
	1.35537	0.01664	0.0213	0.02274	0.01688	0.02519	0.03431
	1.35546	0.02095	0.01661	0.02188	0.02296	0.02813	0.02613
	1.35555	0.02439	0.01847	0.02341	0.02059	0.03626	0.02768
	1.35564	0.02206	0.01885	0.01673	0.02913	0.03126	0.0276
	1.35573	0.02076	0.02458	0.02912	0.02354	0.01774	0.02501
	1.35582	0.01199	0.01546	0.03056	0.02899	0.02516	0.03171
	1.35591	0.01135	0.01884	0.02149	0.02885	0.02693	0.03567
	1.356	0.01942	0.01935	0.02558	0.02855	0.02547	0.02626
	1.35609	0.01732	0.02142	0.03042	0.01787	0.02356	0.02239
	1.35618	0.01756	0.02083	0.02439	0.01775	0.03197	0.02542
	1.35627	0.01637	0.01056	0.02608	0.02588	0.02111	0.02727
	1.35636	0.01497	0.0181	0.03048	0.0142	0.02282	0.02945
	1.35646	0.0217	0.02341	0.02811	0.02929	0.0283	0.02238
	1.35655	0.02694	0.03	0.02807	0.02108	0.03462	0.02649
	1.35664	0.01757	0.01721	0.02365	0.02201	0.0322	0.02615
	1.35673	0.02397	0.0266	0.02204	0.01822	0.02669	0.02494
	1.35682	0.02317	0.02041	0.02961	0.02329	0.01797	0.03566
	1.35691	0.02232	0.01782	0.02525	0.02141	0.02452	0.03049
	1.357	0.02411	0.01904	0.02294	0.02098	0.0281	0.0251
	1.35709	0.02005	0.0185	0.02416	0.02457	0.03161	0.03058
	1.35718	0.02895	0.01133	0.0239	0.02514	0.02878	0.03339
	1.35727	0.02659	0.01745	0.02253	0.02085	0.03443	0.02861
	1.35736	0.02627	0.0155	0.02198	0.0225	0.02579	0.03461
	1.35745	0.0182	0.0166	0.02034	0.02041	0.03083	0.03489
	1.35754	0.01846	0.01557	0.02378	0.01906	0.02141	0.02572
	1.35764	0.0243	0.01779	0.02312	0.01951	0.02787	0.02495
	1.35773	0.02114	0.02295	0.02853	0.02497	0.03302	0.02897
	1.35782	0.0206	0.01944	0.03145	0.02716	0.03693	0.02969
	1.35791	0.02151	0.01976	0.02527	0.02567	0.03477	0.0382
	1.358	0.02557	0.02616	0.02009	0.02873	0.04172	0.04489
	1.35809	0.02073	0.01861	0.02391	0.03421	0.02114	0.03716
	1.35818	0.03058	0.01847	0.02847	0.02916	0.044	0.03285
	1.35827	0.03218	0.01725	0.03036	0.0309	0.03594	0.0383
	1.35836	0.02397	0.02188	0.02453	0.02832	0.03122	0.02683
	1.35845	0.02822	0.01889	0.02928	0.02903	0.02898	0.02534
	1.35854	0.02897	0.0147	0.02217	0.02104	0.0264	0.03855
	1.35863	0.02957	0.01508	0.02577	0.02353	0.02943	0.03174
	1.35872	0.03149	0.0188	0.02189	0.02296	0.0365	0.02841
	1.35882	0.02349	0.01427	0.02395	0.02784	0.03356	0.03491
	1.35891	0.01111	0.0174	0.03052	0.01944	0.02793	0.03579
	1.359	0.01997	0.01975	0.02589	0.02285	0.02574	0.02427
	1.35909	0.02114	0.02266	0.03446	0.02043	0.03225	0.0294
	1.35918	0.02705	0.02355	0.01519	0.02242	0.03301	0.02829
	1.35927	0.02349	0.02417	0.03325	0.03214	0.02792	0.03945
	1.35936	0.02244	0.02556	0.02918	0.02937	0.03684	0.03297
	1.35945	0.0193	0.01964	0.02942	0.02756	0.02984	0.02749
	1.35954	0.02189	0.0216	0.02643	0.02684	0.02945	0.03147
	1.35963	0.0274	0.02201	0.02516	0.02947	0.03813	0.03111
	1.35972	0.0271	0.01855	0.02119	0.03434	0.0379	0.03345
	1.35981	0.02385	0.01746	0.02669	0.02896	0.03868	0.0324
	1.3599	0.02616	0.02826	0.03327	0.027	0.02288	0.02362
	1.36	0.02364	0.01744	0.03356	0.02404	0.03758	0.03363
	1.36009	0.01881	0.01905	0.03205	0.02964	0.03148	0.0266
	1.36018	0.01895	0.02619	0.02422	0.02911	0.03481	0.02667
	1.36027	0.02198	0.02503	0.03233	0.03513	0.02882	0.03454
	1.36036	0.02941	0.02447	0.03225	0.04169	0.04119	0.03244
	1.36045	0.03634	0.03283	0.02821	0.03398	0.03508	0.03629
	1.36054	0.03629	0.02764	0.02725	0.03031	0.04023	0.03631
	1.36063	0.02589	0.02178	0.02484	0.02937	0.03422	0.03637
	1.36072	0.02727	0.03202	0.0291	0.03168	0.0433	0.03528
	1.36081	0.02899	0.03108	0.0273	0.02738	0.03568	0.03555
	1.3609	0.03005	0.01959	0.02346	0.03551	0.04775	0.03336
	1.36099	0.0188	0.02816	0.02691	0.03988	0.04417	0.03453
	1.36108	0.01898	0.02132	0.02534	0.03734	0.03798	0.03916
	1.36118	0.02523	0.02202	0.03141	0.03142	0.03273	0.03931
	1.36127	0.03541	0.01983	0.02953	0.02376	0.03201	0.03031
	1.36136	0.0384	0.02887	0.02893	0.02387	0.03423	0.02886
	1.36145	0.02623	0.02553	0.02115	0.02756	0.04052	0.03253
	1.36154	0.03313	0.02288	0.03573	0.03583	0.04242	0.03626
	1.36163	0.03458	0.02565	0.0378	0.02734	0.03281	0.0382
	1.36172	0.02973	0.0291	0.03929	0.02897	0.03057	0.03654
	1.36181	0.02703	0.02467	0.02945	0.02501	0.03637	0.02871
	1.3619	0.01565	0.02653	0.0338	0.02235	0.03691	0.04217
	1.36199	0.01919	0.01991	0.02284	0.0389	0.03894	0.03507
	1.36208	0.02603	0.02321	0.02665	0.02956	0.04021	0.03884
	1.36217	0.03949	0.02544	0.03074	0.0328	0.04807	0.0414
	1.36226	0.02819	0.02734	0.03007	0.02836	0.041	0.04135
	1.36236	0.03198	0.01941	0.02758	0.03668	0.04579	0.02552
	1.36245	0.02668	0.02989	0.02454	0.0258	0.03384	0.03371
	1.36254	0.02736	0.03248	0.03984	0.02531	0.02983	0.04371
	1.36263	0.0264	0.02935	0.04401	0.02539	0.04014	0.03877
	1.36272	0.02418	0.03358	0.02349	0.02677	0.04186	0.03929
	1.36281	0.01709	0.02799	0.02296	0.03707	0.03476	0.03089
	1.3629	0.03011	0.03019	0.03242	0.03435	0.03347	0.04288
	1.36299	0.02541	0.02296	0.04124	0.03482	0.03815	0.03721
	1.36308	0.02812	0.01859	0.03654	0.03988	0.03544	0.03611
	1.36317	0.03193	0.02509	0.02569	0.02907	0.03903	0.03832
	1.36326	0.02936	0.02031	0.02465	0.02891	0.03614	0.04205
	1.36335	0.0295	0.02981	0.04687	0.03185	0.03676	0.03001
	1.36344	0.02965	0.0298	0.03453	0.03449	0.04103	0.0359
	1.36354	0.02323	0.02478	0.0353	0.03736	0.038	0.04409
	1.36363	0.02935	0.02656	0.02877	0.02806	0.04091	0.03792
	1.36372	0.03572	0.01985	0.03988	0.03234	0.05021	0.05369
	1.36381	0.03473	0.02915	0.02577	0.03521	0.04745	0.04899
	1.3639	0.03708	0.03037	0.03679	0.02357	0.03111	0.04809
	1.36399	0.035	0.02717	0.03787	0.02726	0.0423	0.0518
	1.36408	0.0345	0.02629	0.03306	0.02583	0.04365	0.03818
	1.36417	0.03201	0.02637	0.03423	0.02843	0.04185	0.03226
	1.36426	0.03378	0.03116	0.0284	0.03433	0.03565	0.04193
	1.36435	0.03387	0.03597	0.02731	0.03279	0.04512	0.04369
	1.36444	0.01813	0.0357	0.02876	0.04183	0.04205	0.04848
	1.36453	0.02763	0.031	0.02692	0.03286	0.04022	0.04028
	1.36462	0.03631	0.03572	0.02168	0.03041	0.038	0.04598
	1.36472	0.03524	0.0345	0.02371	0.03361	0.03136	0.04374
	1.36481	0.0333	0.02289	0.04081	0.03104	0.0429	0.0396
	1.3649	0.03468	0.02612	0.0423	0.02426	0.03941	0.03889
	1.36499	0.03368	0.03049	0.0381	0.03305	0.02991	0.04277
	1.36508	0.02355	0.02845	0.0344	0.0361	0.03821	0.04606
	1.36517	0.02991	0.02903	0.04463	0.03023	0.04323	0.04458
	1.36526	0.03397	0.03467	0.03349	0.0327	0.04018	0.05128
	1.36535	0.0378	0.03082	0.03888	0.03185	0.05269	0.04365
	1.36544	0.03408	0.03047	0.03717	0.02924	0.04553	0.04096
	1.36553	0.02772	0.02646	0.03485	0.03515	0.04362	0.04321
	1.36562	0.02346	0.03723	0.04218	0.03323	0.04473	0.05326
	1.36571	0.02738	0.03381	0.03617	0.04516	0.03812	0.04916
	1.3658	0.02925	0.02666	0.02635	0.03643	0.04724	0.05228
	1.3659	0.02762	0.02519	0.02592	0.03048	0.04091	0.05124
	1.36599	0.03051	0.02543	0.04114	0.0319	0.04467	0.05353
	1.36608	0.03037	0.03057	0.02553	0.03441	0.04171	0.04783
	1.36617	0.03511	0.03907	0.03009	0.0365	0.04159	0.05634
	1.36626	0.02808	0.03482	0.0404	0.04452	0.03534	0.05348
	1.36635	0.03215	0.0288	0.03669	0.03055	0.04105	0.05271
	1.36644	0.02368	0.02837	0.03288	0.04126	0.03936	0.05205
	1.36653	0.03969	0.03175	0.03561	0.04687	0.05253	0.04999
	1.36662	0.03744	0.02136	0.03784	0.03232	0.05117	0.04786
	1.36671	0.03798	0.02928	0.03599	0.03285	0.05336	0.04791
	1.3668	0.02917	0.0237	0.04583	0.0422	0.05114	0.04992
	1.36689	0.01882	0.03611	0.04541	0.04077	0.0443	0.04648
	1.36698	0.03662	0.03889	0.03541	0.04193	0.04994	0.03469
	1.36708	0.04192	0.03751	0.03344	0.03695	0.05177	0.04591
	1.36717	0.03995	0.02708	0.03579	0.0336	0.054	0.05157
	1.36726	0.03631	0.02712	0.04213	0.04496	0.05182	0.05382
	1.36735	0.0338	0.03203	0.03366	0.04246	0.04901	0.05312
	1.36744	0.03735	0.03571	0.03824	0.04629	0.05524	0.05346
	1.36753	0.04033	0.03532	0.04136	0.04158	0.05044	0.05095
	1.36762	0.04027	0.03451	0.03472	0.03599	0.04935	0.05859
	1.36771	0.03643	0.02515	0.03028	0.0364	0.04734	0.04571
	1.3678	0.03205	0.0237	0.04101	0.03735	0.0481	0.04331
	1.36789	0.03074	0.0264	0.03898	0.04205	0.05782	0.04901
	1.36798	0.04083	0.03674	0.03498	0.04282	0.05373	0.06077
	1.36807	0.0383	0.03838	0.04063	0.04107	0.04401	0.041
	1.36816	0.0323	0.0345	0.03433	0.03751	0.04428	0.04825
	1.36826	0.03736	0.02919	0.03941	0.04067	0.0528	0.05461
	1.36835	0.03572	0.03356	0.04892	0.04314	0.04939	0.05284
	1.36844	0.03534	0.03225	0.03376	0.05082	0.05165	0.04289
	1.36853	0.03883	0.03411	0.04992	0.04246	0.04727	0.06036
	1.36862	0.03382	0.03491	0.04505	0.04714	0.06075	0.05476
	1.36871	0.03313	0.03528	0.0511	0.04786	0.05763	0.05762
	1.3688	0.03387	0.03618	0.05356	0.04747	0.05137	0.0651
	1.36889	0.0381	0.03976	0.03873	0.04716	0.05275	0.05451
	1.36898	0.04333	0.0291	0.03853	0.04257	0.05972	0.05201
	1.36907	0.02877	0.04333	0.03972	0.04665	0.05441	0.0511
	1.36916	0.04881	0.04276	0.0396	0.04872	0.05166	0.05768
	1.36925	0.04097	0.02558	0.04489	0.05037	0.057	0.05118
	1.36934	0.03867	0.03218	0.0417	0.04772	0.06874	0.04721
	1.36943	0.03597	0.03311	0.04824	0.05468	0.06301	0.05227
	1.36953	0.03501	0.03817	0.04173	0.04353	0.06223	0.05767
	1.36962	0.03754	0.04174	0.05388	0.05452	0.05193	0.0561
	1.36971	0.03625	0.03752	0.03884	0.04965	0.04966	0.05475
	1.3698	0.03216	0.03777	0.04225	0.04981	0.05212	0.06078
	1.36989	0.04045	0.04526	0.0483	0.05383	0.05555	0.06322
	1.36998	0.04105	0.04137	0.05199	0.05862	0.05944	0.0665
	1.37007	0.04181	0.04522	0.05072	0.05826	0.05838	0.06123
	1.37016	0.04337	0.0317	0.04166	0.04211	0.05856	0.06145
	1.37025	0.03714	0.03807	0.0464	0.0507	0.06064	0.07224
	1.37034	0.03229	0.03581	0.04493	0.04671	0.06065	0.07664
	1.37043	0.0397	0.04736	0.04476	0.05118	0.05284	0.05782
	1.37052	0.04294	0.04166	0.04549	0.04277	0.04713	0.05589
	1.37061	0.04557	0.03387	0.05226	0.05086	0.05101	0.06007
	1.37071	0.04917	0.03158	0.04729	0.04388	0.06111	0.05598
	1.3708	0.04578	0.04066	0.05393	0.04841	0.06223	0.05839
	1.37089	0.043	0.04115	0.04932	0.05395	0.06318	0.05893
	1.37098	0.04981	0.04415	0.0506	0.04909	0.06218	0.06243
	1.37107	0.03916	0.05342	0.06003	0.04654	0.05367	0.05341
	1.37116	0.04661	0.03869	0.04706	0.04583	0.0591	0.06414
	1.37125	0.03948	0.0328	0.0556	0.04242	0.06087	0.07166
	1.37134	0.04904	0.04366	0.03857	0.04851	0.06511	0.06026
	1.37143	0.04699	0.03345	0.04438	0.05552	0.04975	0.07001
	1.37152	0.04799	0.04273	0.05163	0.0542	0.06181	0.06429
	1.37161	0.04518	0.04424	0.05042	0.05876	0.06618	0.06193
	1.3717	0.04805	0.03603	0.04965	0.05261	0.06522	0.06305
	1.37179	0.04194	0.03764	0.05759	0.05006	0.0693	0.06834
	1.37189	0.03177	0.04007	0.05944	0.05687	0.0615	0.06972
	1.37198	0.0409	0.04736	0.04994	0.06326	0.05848	0.07171
	1.37207	0.05037	0.0323	0.0522	0.05985	0.05671	0.06066
	1.37216	0.04315	0.03667	0.05734	0.05715	0.05647	0.06887
	1.37225	0.05525	0.04685	0.04694	0.05183	0.06779	0.07195
	1.37234	0.04583	0.05696	0.04612	0.05068	0.05981	0.06641
	1.37243	0.0369	0.03843	0.06477	0.05788	0.05697	0.07055
	1.37252	0.03946	0.04152	0.04771	0.04647	0.06289	0.06656
	1.37261	0.04455	0.03988	0.04486	0.05418	0.06923	0.06893
	1.3727	0.0446	0.04583	0.04426	0.05963	0.07957	0.07191
	1.37279	0.0472	0.05018	0.05856	0.05104	0.07517	0.0702
	1.37288	0.05289	0.04438	0.05433	0.05398	0.06225	0.07817
	1.37297	0.05296	0.05964	0.05851	0.04648	0.07223	0.08002
	1.37307	0.05894	0.0487	0.05448	0.05781	0.07004	0.07201
	1.37316	0.04134	0.04176	0.05163	0.0591	0.0823	0.07156
	1.37325	0.05137	0.04231	0.05333	0.05932	0.06499	0.07459
	1.37334	0.04253	0.05177	0.056	0.05596	0.06917	0.09027
	1.37343	0.05211	0.04552	0.05212	0.05611	0.06885	0.06933
	1.37352	0.04697	0.0451	0.05574	0.05164	0.07258	0.0862
	1.37361	0.05404	0.05002	0.04697	0.05361	0.06191	0.07564
	1.3737	0.05322	0.04322	0.05596	0.0572	0.07471	0.06939
	1.37379	0.05233	0.0537	0.05085	0.0599	0.06431	0.07368
	1.37388	0.05679	0.04516	0.06042	0.05208	0.0736	0.0717
	1.37397	0.04206	0.04226	0.05882	0.056	0.07551	0.05926
	1.37406	0.05118	0.03441	0.05002	0.05373	0.07069	0.07463
	1.37415	0.0488	0.04385	0.05174	0.05446	0.07348	0.07795
	1.37425	0.05978	0.05778	0.0515	0.05628	0.07691	0.07776
	1.37434	0.05621	0.05089	0.07248	0.06748	0.06072	0.08649
	1.37443	0.05728	0.05672	0.06699	0.06858	0.06922	0.07352
	1.37452	0.04833	0.05772	0.05333	0.07152	0.06423	0.0787
	1.37461	0.04858	0.05024	0.05182	0.06116	0.07157	0.0803
	1.3747	0.06102	0.05851	0.0544	0.06139	0.07558	0.07491
	1.37479	0.06382	0.05294	0.06721	0.05639	0.07837	0.06551
	1.37488	0.06102	0.0442	0.05453	0.05749	0.08199	0.07713
	1.37497	0.05488	0.05597	0.05524	0.06749	0.05341	0.07751
	1.37506	0.06146	0.0522	0.05709	0.07131	0.05803	0.08413
	1.37515	0.05858	0.05614	0.06161	0.05953	0.08598	0.06639
	1.37524	0.05295	0.05893	0.05905	0.06804	0.07039	0.08712
	1.37533	0.04262	0.06071	0.06337	0.06522	0.08876	0.0818
	1.37543	0.05697	0.06066	0.05664	0.06359	0.07978	0.07151
	1.37552	0.06802	0.0615	0.06294	0.07145	0.07712	0.07597
	1.37561	0.06961	0.05926	0.0713	0.06496	0.08058	0.08858
	1.3757	0.0637	0.05335	0.05888	0.07299	0.07723	0.0806
	1.37579	0.06209	0.06374	0.07354	0.06951	0.06771	0.07846
	1.37588	0.06691	0.058	0.06687	0.06943	0.08074	0.08654
	1.37597	0.05934	0.05493	0.06264	0.06544	0.07302	0.09354
	1.37606	0.07048	0.05217	0.06627	0.06356	0.07209	0.08309
	1.37615	0.06531	0.06444	0.06677	0.08383	0.08464	0.08353
	1.37624	0.06537	0.05913	0.07353	0.06672	0.08201	0.08015
	1.37633	0.05803	0.05354	0.07377	0.06746	0.07757	0.07965
	1.37642	0.05718	0.04969	0.0633	0.06263	0.07336	0.0959
	1.37651	0.06706	0.05189	0.06159	0.06902	0.08036	0.08668
	1.37661	0.05954	0.05161	0.06775	0.06483	0.07302	0.09184
	1.3767	0.06101	0.06042	0.07407	0.06672	0.08583	0.09158
	1.37679	0.05937	0.06197	0.06553	0.06	0.08624	0.08518
	1.37688	0.05812	0.06019	0.07088	0.07351	0.08095	0.08868
	1.37697	0.07226	0.05955	0.06386	0.07584	0.08496	0.09845
	1.37706	0.06566	0.06516	0.05559	0.07606	0.08914	0.08314
	1.37715	0.07709	0.06129	0.0616	0.07974	0.09505	0.10392
	1.37724	0.07319	0.06183	0.06928	0.07884	0.09877	0.08704
	1.37733	0.07445	0.0591	0.0664	0.0758	0.08804	0.09258
	1.37742	0.0745	0.05607	0.06165	0.07356	0.09233	0.09653
	1.37751	0.07084	0.06545	0.0704	0.0715	0.0991	0.09411
	1.3776	0.07514	0.05783	0.07946	0.08358	0.09162	0.08908
	1.37769	0.0694	0.07191	0.08009	0.08099	0.08882	0.09445
	1.37779	0.06633	0.07414	0.07283	0.08428	0.08537	0.08893
	1.37788	0.07581	0.06176	0.08091	0.0828	0.09376	0.10382
	1.37797	0.0699	0.0683	0.08315	0.08491	0.10052	0.10294
	1.37806	0.07892	0.06262	0.07893	0.07486	0.09942	0.09807
	1.37815	0.06377	0.06731	0.06898	0.06284	0.0955	0.09284
	1.37824	0.07481	0.07339	0.07699	0.07717	0.09493	0.09539
	1.37833	0.08239	0.05878	0.07775	0.08032	0.09512	0.10191
	1.37842	0.06436	0.06543	0.07179	0.08239	0.10139	0.11822
	1.37851	0.07522	0.06761	0.08127	0.07378	0.09703	0.0933
	1.3786	0.07529	0.07633	0.08922	0.0854	0.10311	0.0909
	1.37869	0.07451	0.06995	0.08047	0.07532	0.09402	0.10105
	1.37878	0.08002	0.06991	0.07505	0.08379	0.09774	0.10936
	1.37887	0.07876	0.0728	0.07641	0.08402	0.10114	0.1027
	1.37897	0.07899	0.07906	0.07798	0.0869	0.10278	0.10141
	1.37906	0.07165	0.06729	0.07641	0.09206	0.10341	0.09944
	1.37915	0.07647	0.0699	0.08142	0.09776	0.10613	0.10718
	1.37924	0.08543	0.07742	0.0817	0.07816	0.09924	0.11412
	1.37933	0.08508	0.06601	0.0753	0.09072	0.10991	0.09929
	1.37942	0.08276	0.0661	0.08054	0.08948	0.09412	0.11078
	1.37951	0.09015	0.07859	0.07232	0.08686	0.10228	0.11635
	1.3796	0.07797	0.07246	0.08368	0.08727	0.105	0.09781
	1.37969	0.07787	0.07467	0.06768	0.09314	0.10402	0.11299
	1.37978	0.08605	0.07539	0.09005	0.08847	0.11849	0.10067
	1.37987	0.08814	0.07215	0.10095	0.09795	0.11519	0.11436
	1.37996	0.08448	0.07405	0.08572	0.08645	0.12295	0.11889
	1.38005	0.08154	0.08511	0.08543	0.08588	0.11945	0.11499
	1.38015	0.08513	0.06751	0.07813	0.0988	0.11352	0.0992
	1.38024	0.09192	0.07423	0.09358	0.09401	0.09689	0.10982
	1.38033	0.09341	0.08689	0.08842	0.10154	0.11581	0.12649
	1.38042	0.09292	0.0877	0.09237	0.10631	0.10672	0.11223
	1.38051	0.07727	0.08294	0.0992	0.09651	0.11553	0.10961
	1.3806	0.09095	0.08089	0.09911	0.09929	0.12036	0.1172
	1.38069	0.08826	0.07505	0.09522	0.09185	0.12682	0.11189
	1.38078	0.08406	0.08685	0.08918	0.08489	0.1172	0.13172
	1.38087	0.08533	0.07074	0.08796	0.09598	0.10835	0.13106
	1.38096	0.10021	0.08521	0.08595	0.1035	0.12697	0.13187
	1.38105	0.10089	0.08791	0.09221	0.09742	0.11812	0.11416
	1.38114	0.09931	0.08589	0.0993	0.10075	0.11205	0.12108
	1.38123	0.0984	0.08726	0.09784	0.10306	0.11198	0.11718
	1.38133	0.09432	0.09038	0.09671	0.11038	0.10969	0.12563
	1.38142	0.08937	0.09426	0.09485	0.09837	0.11006	0.11456
	1.38151	0.09863	0.08841	0.11026	0.10358	0.11818	0.1265
	1.3816	0.09934	0.0894	0.09905	0.10678	0.1232	0.12802
	1.38169	0.09482	0.08793	0.10557	0.10346	0.13302	0.1324
	1.38178	0.10307	0.08913	0.09631	0.11062	0.12673	0.13345
	1.38187	0.10918	0.08833	0.10082	0.09509	0.13341	0.13845
	1.38196	0.10598	0.09541	0.09943	0.10557	0.12938	0.13711
	1.38205	0.09837	0.10245	0.1081	0.11172	0.13603	0.14279
	1.38214	0.11074	0.09723	0.09869	0.1054	0.13356	0.13566
	1.38223	0.09949	0.09635	0.10427	0.10874	0.11448	0.13392
	1.38232	0.09715	0.09403	0.10424	0.1053	0.13016	0.12584
	1.38241	0.11316	0.08107	0.11465	0.11482	0.14006	0.13158
	1.38251	0.1047	0.10002	0.12021	0.11122	0.13987	0.13039
	1.3826	0.09724	0.09912	0.10917	0.12462	0.13534	0.11622
	1.38269	0.10232	0.09844	0.11373	0.11316	0.13015	0.13589
	1.38278	0.11008	0.09528	0.10574	0.11646	0.1234	0.12734
	1.38287	0.10431	0.10837	0.10705	0.12883	0.13336	0.14546
	1.38296	0.10622	0.10431	0.11655	0.13102	0.12659	0.14459
	1.38305	0.11015	0.11498	0.10532	0.10861	0.12082	0.14691
	1.38314	0.11604	0.11284	0.12216	0.09176	0.13843	0.13851
	1.38323	0.10761	0.10111	0.12519	0.10777	0.13549	0.1273
	1.38332	0.11236	0.11837	0.11795	0.13938	0.12679	0.1282
	1.38341	0.1113	0.10086	0.10663	0.12054	0.13389	0.1305
	1.3835	0.11022	0.10166	0.09321	0.1296	0.14175	0.13376
	1.38359	0.11569	0.1005	0.103	0.11703	0.12426	0.14542
	1.38368	0.10521	0.09817	0.12366	0.12585	0.14368	0.1397
	1.38378	0.12358	0.10622	0.10865	0.13047	0.12993	0.15929
	1.38387	0.12098	0.1138	0.12077	0.12838	0.15131	0.16964
	1.38396	0.12199	0.09849	0.12756	0.1304	0.15221	0.15491
	1.38405	0.11255	0.12156	0.11473	0.12072	0.13	0.15671
	1.38414	0.11114	0.1076	0.11082	0.12193	0.16073	0.16798
	1.38423	0.12414	0.11321	0.11733	0.12746	0.14389	0.15357
	1.38432	0.12625	0.12668	0.1096	0.11779	0.14979	0.14123
	1.38441	0.11794	0.11751	0.11606	0.10518	0.15051	0.15031
	1.3845	0.1244	0.12101	0.12713	0.10951	0.13796	0.15543
	1.38459	0.11585	0.10507	0.12343	0.13955	0.15269	0.16077
	1.38468	0.11733	0.12448	0.1257	0.14748	0.1528	0.15577
	1.38477	0.12191	0.13002	0.12496	0.14111	0.15632	0.15911
	1.38486	0.1319	0.1326	0.13003	0.13459	0.15041	0.15466
	1.38496	0.13137	0.11755	0.13294	0.1396	0.17237	0.15931
	1.38505	0.12526	0.12663	0.12718	0.14803	0.15301	0.17209
	1.38514	0.13868	0.12333	0.13742	0.15305	0.14695	0.1689
	1.38523	0.14744	0.12214	0.12171	0.14185	0.15064	0.16315
	1.38532	0.13252	0.12302	0.13174	0.134	0.1643	0.16011
	1.38541	0.12847	0.11665	0.1328	0.13414	0.14582	0.15422
	1.3855	0.13826	0.11225	0.11788	0.13386	0.15756	0.16563
	1.38559	0.13419	0.11978	0.12117	0.1338	0.16282	0.17315
	1.38568	0.1201	0.12649	0.13828	0.13793	0.16603	0.1729
	1.38577	0.12886	0.13128	0.13738	0.13214	0.16499	0.15936
	1.38586	0.14392	0.12746	0.14447	0.14284	0.16625	0.16449
	1.38595	0.13835	0.12058	0.13518	0.13495	0.15908	0.17378
	1.38604	0.16192	0.1371	0.13514	0.14755	0.16754	0.19524
	1.38614	0.14902	0.14725	0.14473	0.14504	0.17045	0.17456
	1.38623	0.13785	0.13428	0.14587	0.14429	0.17635	0.18687
	1.38632	0.13847	0.14292	0.14801	0.16233	0.1792	0.17597
	1.38641	0.15614	0.14456	0.15307	0.15872	0.17984	0.17564
	1.3865	0.15013	0.14212	0.14966	0.16291	0.17391	0.19014
	1.38659	0.14951	0.1252	0.14843	0.1538	0.18326	0.18257
	1.38668	0.15912	0.15363	0.14871	0.16855	0.1807	0.18709
	1.38677	0.15355	0.14293	0.14515	0.16068	0.18131	0.1903
	1.38686	0.1619	0.14805	0.14088	0.15812	0.16527	0.18128
	1.38695	0.15721	0.14357	0.13583	0.17059	0.18261	0.19206
	1.38704	0.16365	0.15477	0.14263	0.15802	0.17862	0.17685
	1.38713	0.15064	0.15125	0.1424	0.16081	0.18167	0.18243
	1.38722	0.1686	0.15932	0.15801	0.15857	0.19535	0.19349
	1.38732	0.16535	0.14609	0.159	0.16781	0.18158	0.19629
	1.38741	0.1528	0.15457	0.16218	0.17004	0.18876	0.19376
	1.3875	0.16949	0.15291	0.15444	0.17455	0.18039	0.19215
	1.38759	0.17058	0.14021	0.15451	0.16896	0.17795	0.19005
	1.38768	0.17317	0.15956	0.1604	0.16849	0.18626	0.19195
	1.38777	0.18256	0.16201	0.16684	0.16564	0.1924	0.18237
	1.38786	0.16937	0.14572	0.15638	0.17691	0.19933	0.18867
	1.38795	0.18102	0.16296	0.17208	0.1723	0.19878	0.21154
	1.38804	0.18226	0.16582	0.17774	0.17303	0.19255	0.21174
	1.38813	0.18679	0.16674	0.17339	0.16569	0.182	0.2078
	1.38822	0.17797	0.17188	0.16934	0.18139	0.18258	0.18764
	1.38831	0.19347	0.15993	0.15539	0.1823	0.18978	0.20903
	1.3884	0.17929	0.16607	0.16078	0.19467	0.2002	0.19528
	1.3885	0.17819	0.16855	0.16098	0.19132	0.18616	0.2204
	1.38859	0.19139	0.17221	0.15187	0.18493	0.19419	0.22894
	1.38868	0.18945	0.17537	0.17317	0.198	0.19671	0.21353
	1.38877	0.18976	0.16244	0.17305	0.18186	0.19635	0.20928
	1.38886	0.19331	0.17622	0.17844	0.16988	0.21474	0.22151
	1.38895	0.17817	0.18752	0.18238	0.17902	0.21006	0.20854
	1.38904	0.20219	0.18525	0.18197	0.18193	0.20011	0.20699
	1.38913	0.19789	0.17989	0.20168	0.18606	0.21736	0.21595
	1.38922	0.20758	0.1818	0.20079	0.18538	0.21666	0.22663
	1.38931	0.2133	0.20647	0.18454	0.19083	0.22511	0.21966
	1.3894	0.20356	0.18855	0.1897	0.20373	0.20695	0.22268
	1.38949	0.20286	0.18034	0.17895	0.19293	0.22365	0.22878
	1.38958	0.18656	0.18885	0.1928	0.20332	0.22786	0.21346
	1.38968	0.21839	0.19059	0.1957	0.21379	0.21099	0.23862
	1.38977	0.23453	0.19276	0.2004	0.20428	0.21745	0.23527
	1.38986	0.21125	0.2006	0.19483	0.20846	0.24005	0.23278
	1.38995	0.19175	0.19602	0.19315	0.21049	0.22045	0.2438
	1.39004	0.20898	0.19569	0.19945	0.21225	0.22484	0.22149
	1.39013	0.21279	0.19151	0.19892	0.20647	0.22712	0.21029
	1.39022	0.21941	0.20108	0.19033	0.20699	0.23832	0.22083
	1.39031	0.20144	0.20496	0.20742	0.19594	0.23056	0.22106
	1.3904	0.21354	0.20327	0.19244	0.21311	0.25273	0.23099
	1.39049	0.22033	0.20556	0.20658	0.20004	0.23973	0.2313
	1.39058	0.22886	0.20536	0.22096	0.21167	0.23608	0.22933
	1.39067	0.23804	0.20811	0.20951	0.21562	0.23798	0.26227
	1.39076	0.22648	0.22217	0.2115	0.20834	0.22886	0.24931
	1.39086	0.23958	0.20195	0.22231	0.22512	0.24327	0.23924
	1.39095	0.23301	0.2173	0.21734	0.22925	0.23562	0.2492
	1.39104	0.23701	0.21637	0.21846	0.22648	0.23631	0.25721
	1.39113	0.23711	0.21139	0.22016	0.21942	0.24255	0.25124
	1.39122	0.23369	0.21723	0.2201	0.23345	0.23875	0.25201
	1.39131	0.22885	0.20864	0.22075	0.22387	0.24452	0.25473
	1.3914	0.24918	0.23043	0.22127	0.23291	0.26041	0.27074
	1.39149	0.22752	0.22995	0.21399	0.24473	0.25914	0.25726
	1.39158	0.24113	0.2315	0.2219	0.25268	0.23829	0.25864
	1.39167	0.25153	0.22412	0.23795	0.23956	0.25901	0.2478
	1.39176	0.26376	0.22742	0.24626	0.25249	0.26068	0.26256
	1.39185	0.25703	0.22768	0.23488	0.24843	0.26923	0.27611
	1.39194	0.23716	0.21644	0.25167	0.24469	0.27366	0.26913
	1.39204	0.25225	0.23044	0.24633	0.24713	0.25404	0.27317
	1.39213	0.23995	0.20985	0.21877	0.24477	0.24948	0.28185
	1.39222	0.25538	0.23297	0.23825	0.25011	0.26575	0.2622
	1.39231	0.25216	0.22721	0.23128	0.23758	0.25588	0.26024
	1.3924	0.24579	0.22716	0.23732	0.24916	0.28934	0.27867
	1.39249	0.25237	0.24294	0.24357	0.25418	0.27449	0.28975
	1.39258	0.25683	0.23059	0.24416	0.2487	0.26496	0.3099
	1.39267	0.27984	0.25842	0.2537	0.25451	0.27324	0.27887
	1.39276	0.26311	0.24886	0.25471	0.25646	0.27833	0.29624
	1.39285	0.28261	0.25727	0.25319	0.27259	0.27566	0.27742
	1.39294	0.2594	0.25169	0.25833	0.2609	0.26956	0.30883
	1.39303	0.28013	0.25649	0.23219	0.27441	0.27281	0.29204
	1.39312	0.26462	0.25976	0.25939	0.26857	0.29403	0.28737
	1.39322	0.24833	0.23572	0.26618	0.26912	0.28909	0.29331
	1.39331	0.30081	0.24218	0.25979	0.27169	0.2982	0.27697
	1.3934	0.31115	0.26483	0.27048	0.27592	0.30472	0.28942
	1.39349	0.3034	0.2826	0.28649	0.27773	0.31669	0.29661
	1.39358	0.30479	0.27901	0.26248	0.28448	0.31538	0.30622
	1.39367	0.28945	0.2831	0.26667	0.28797	0.3019	0.30903
	1.39376	0.29714	0.25592	0.27011	0.27067	0.3027	0.30774
	1.39385	0.28993	0.25611	0.28274	0.27017	0.30019	0.30311
	1.39394	0.29342	0.28519	0.27062	0.29389	0.30553	0.30474
	1.39403	0.30231	0.2943	0.27463	0.27374	0.30487	0.29385
	1.39412	0.3142	0.28355	0.28692	0.27102	0.30779	0.31261
	1.39421	0.30114	0.28717	0.28028	0.29607	0.32358	0.31807
	1.3943	0.31227	0.28706	0.27203	0.30229	0.32558	0.32261
	1.3944	0.31859	0.30557	0.30603	0.31211	0.30034	0.32742
	1.39449	0.34143	0.29389	0.29765	0.30661	0.30154	0.32337
	1.39458	0.31639	0.29914	0.29012	0.31877	0.30157	0.33807
	1.39467	0.32042	0.29261	0.29662	0.31526	0.32295	0.31207
	1.39476	0.30444	0.30568	0.29863	0.30085	0.32091	0.32535
	1.39485	0.33253	0.28517	0.29935	0.31	0.32494	0.31009
	1.39494	0.33406	0.30114	0.30345	0.30706	0.32304	0.33387
	1.39503	0.3494	0.29997	0.31079	0.29682	0.32547	0.34406
	1.39512	0.34806	0.30372	0.3093	0.30136	0.30469	0.36996
	1.39521	0.33194	0.3171	0.32508	0.31431	0.34565	0.36025
	1.3953	0.33472	0.31798	0.31524	0.32024	0.34965	0.35266
	1.39539	0.33568	0.32099	0.3286	0.32207	0.33314	0.36889
	1.39548	0.36559	0.3394	0.32433	0.33211	0.33229	0.35123
	1.39558	0.37757	0.34	0.34222	0.34076	0.33661	0.3545
	1.39567	0.36346	0.33057	0.34286	0.33954	0.35121	0.35869
	1.39576	0.38371	0.33632	0.33804	0.35836	0.35576	0.357
	1.39585	0.3704	0.34033	0.3449	0.35849	0.354	0.34787
	1.39594	0.37768	0.35245	0.3134	0.35057	0.35189	0.36742
	1.39603	0.39325	0.35559	0.33145	0.34094	0.35602	0.36028
	1.39612	0.40174	0.34822	0.34193	0.33404	0.36823	0.37362
	1.39621	0.39101	0.34454	0.31922	0.34039	0.37067	0.36675
	1.3963	0.37371	0.34802	0.34228	0.35223	0.39531	0.3683
	1.39639	0.37831	0.35138	0.34697	0.35181	0.40086	0.35226
	1.39648	0.37958	0.36785	0.34943	0.3362	0.38076	0.37211
	1.39657	0.39993	0.3777	0.35198	0.34956	0.36731	0.36834
	1.39666	0.38896	0.35432	0.36983	0.37763	0.39418	0.39676
	1.39676	0.38238	0.35452	0.3555	0.35942	0.38087	0.37609
	1.39685	0.41602	0.37792	0.36158	0.37464	0.38229	0.38559
	1.39694	0.39348	0.36613	0.35443	0.35218	0.39326	0.38295
	1.39703	0.41589	0.37362	0.37496	0.38178	0.39761	0.39194
	1.39712	0.4238	0.37626	0.36702	0.39321	0.41015	0.38021
	1.39721	0.43747	0.38957	0.36079	0.38189	0.40906	0.3941
	1.3973	0.44108	0.36894	0.37134	0.3925	0.41727	0.43154
	1.39739	0.45191	0.38748	0.36528	0.38339	0.40468	0.41146
	1.39748	0.44331	0.38451	0.39273	0.36926	0.40479	0.39326
	1.39757	0.43936	0.39616	0.39458	0.39424	0.39571	0.39669
	1.39766	0.43437	0.3995	0.3845	0.3943	0.40384	0.39005
	1.39775	0.43319	0.41598	0.39509	0.39586	0.42803	0.41959
	1.39784	0.45774	0.41268	0.40365	0.39174	0.4208	0.43314
	1.39794	0.44945	0.42598	0.38572	0.41278	0.43306	0.42137
	1.39803	0.46488	0.41434	0.38918	0.41748	0.43985	0.42604
	1.39812	0.46525	0.42358	0.39978	0.41615	0.45597	0.42514
	1.39821	0.43708	0.42534	0.4085	0.41059	0.43293	0.43142
	1.3983	0.46503	0.42129	0.40322	0.44373	0.42026	0.46659
	1.39839	0.46942	0.43587	0.41005	0.40596	0.44055	0.46465
	1.39848	0.48128	0.42806	0.41532	0.42359	0.44569	0.45244
	1.39857	0.46967	0.43768	0.43842	0.44044	0.4496	0.44802
	1.39866	0.48538	0.43716	0.42941	0.42058	0.4523	0.45041
	1.39875	0.47481	0.4421	0.43347	0.44991	0.46086	0.45323
	1.39884	0.49922	0.44692	0.42955	0.45672	0.4635	0.46237
	1.39893	0.48652	0.44825	0.41689	0.4545	0.43609	0.46062
	1.39902	0.50557	0.46792	0.43969	0.43637	0.4685	0.48395
	1.39911	0.51192	0.47126	0.45212	0.42049	0.47258	0.47712
	1.39921	0.50906	0.45796	0.44907	0.44936	0.48464	0.47064
	1.3993	0.51023	0.47625	0.45461	0.45969	0.49296	0.47954
	1.39939	0.53574	0.47749	0.45886	0.47537	0.48405	0.47061
	1.39948	0.52146	0.49295	0.46418	0.48506	0.47783	0.44932
	1.39957	0.53642	0.49289	0.45208	0.47126	0.50645	0.46341
	1.39966	0.52749	0.48882	0.48108	0.48565	0.49602	0.49067
	1.39975	0.53048	0.48989	0.46849	0.45544	0.5183	0.49982
	1.39984	0.54754	0.50908	0.48838	0.47114	0.5048	0.47833
	1.39993	0.5394	0.48106	0.46632	0.44847	0.50533	0.48224
	1.40002	0.5636	0.50158	0.47515	0.46858	0.49082	0.50105
	1.40011	0.56867	0.51078	0.46869	0.5062	0.49437	0.49383
	1.4002	0.55734	0.51576	0.50099	0.4766	0.49834	0.49702
	1.4003	0.52702	0.49051	0.48485	0.48337	0.4997	0.49758
	1.40039	0.56994	0.51416	0.53161	0.49873	0.53017	0.5194
	1.40048	0.57321	0.51585	0.53511	0.51929	0.50905	0.51112
	1.40057	0.59991	0.51979	0.50284	0.51265	0.5065	0.52857
	1.40066	0.61065	0.55074	0.50544	0.53961	0.52211	0.52621
	1.40075	0.61602	0.54012	0.52293	0.53379	0.55551	0.53631
	1.40084	0.60011	0.53463	0.51856	0.55111	0.52621	0.53363
	1.40093	0.59565	0.54854	0.53585	0.52666	0.54021	0.53956
	1.40102	0.60895	0.57617	0.52583	0.53019	0.5584	0.53459
	1.40111	0.62256	0.56005	0.54433	0.53291	0.55729	0.53257
	1.4012	0.61811	0.58471	0.56254	0.56432	0.55745	0.53341
	1.40129	0.59456	0.59568	0.54754	0.56143	0.56103	0.5253
	1.40138	0.6238	0.5732	0.56997	0.57105	0.57538	0.56464
	1.40147	0.62258	0.58394	0.57001	0.54492	0.54895	0.55841
	1.40157	0.64255	0.57822	0.57627	0.54908	0.55801	0.56343
	1.40166	0.66764	0.60225	0.57409	0.57381	0.5736	0.57216
	1.40175	0.65473	0.62705	0.5708	0.60441	0.58749	0.62126
	1.40184	0.68615	0.59765	0.58596	0.58422	0.62832	0.58975
	1.40193	0.70284	0.61686	0.60008	0.57165	0.61507	0.59855
	1.40202	0.69614	0.62919	0.59057	0.59011	0.63092	0.59287
	1.40211	0.67005	0.6194	0.60402	0.62277	0.59348	0.57923
	1.4022	0.68324	0.62267	0.58976	0.62383	0.59112	0.60741
	1.40229	0.71825	0.63522	0.56995	0.603	0.6242	0.59066
	1.40238	0.72038	0.66308	0.62903	0.60054	0.63512	0.63138
	1.40247	0.73027	0.65265	0.59956	0.60701	0.62098	0.63339
	1.40256	0.73942	0.6417	0.63268	0.62739	0.6561	0.64443
	1.40265	0.74192	0.6414	0.65058	0.64669	0.64335	0.62768
	1.40275	0.73783	0.6772	0.63374	0.6252	0.61926	0.62626
	1.40284	0.75267	0.66837	0.6446	0.64082	0.67406	0.62884
	1.40293	0.73027	0.66992	0.64773	0.68439	0.66364	0.64111
	1.40302	0.75605	0.69334	0.64966	0.63958	0.63649	0.67658
	1.40311	0.77483	0.69015	0.64581	0.6484	0.64722	0.64606
	1.4032	0.75575	0.71058	0.66612	0.66484	0.69069	0.65399
	1.40329	0.77128	0.71166	0.67068	0.66389	0.67201	0.68225
	1.40338	0.7813	0.73121	0.69401	0.65677	0.69084	0.66204
	1.40347	0.80757	0.71216	0.70619	0.68789	0.70906	0.69653
	1.40356	0.79322	0.72326	0.68594	0.71782	0.70285	0.67219
	1.40365	0.80104	0.72885	0.70933	0.6949	0.69162	0.70277
	1.40374	0.84218	0.76367	0.70737	0.70648	0.71754	0.72793
	1.40383	0.83384	0.75296	0.72425	0.71701	0.70727	0.69477
	1.40393	0.84832	0.72133	0.70773	0.7071	0.71742	0.70328
	1.40402	0.82377	0.78393	0.73866	0.73646	0.73262	0.7248
	1.40411	0.83762	0.77048	0.72467	0.73282	0.72859	0.70573
	1.4042	0.88048	0.78561	0.75024	0.73285	0.72642	0.72326
	1.40429	0.83662	0.77959	0.76839	0.75078	0.73204	0.74088
	1.40438	0.89647	0.79649	0.76055	0.75987	0.76235	0.72981
	1.40447	0.87036	0.82973	0.77072	0.7458	0.74018	0.73563
	1.40456	0.92367	0.81295	0.80648	0.76515	0.77292	0.74757
	1.40465	0.92066	0.83231	0.78574	0.76049	0.76914	0.75186
	1.40474	0.91008	0.81259	0.78026	0.76901	0.79802	0.71721
	1.40483	0.95845	0.87866	0.81136	0.78853	0.8056	0.7532
	1.40492	0.94083	0.85877	0.80329	0.80999	0.80141	0.75811
	1.40501	0.95611	0.83966	0.81483	0.80392	0.80418	0.7826
	1.40511	0.98194	0.88276	0.81845	0.81194	0.78601	0.78533
	1.4052	0.98376	0.87454	0.84402	0.805	0.817	0.78818
	1.40529	0.9736	0.88395	0.87048	0.82536	0.83061	0.79939
	1.40538	0.96684	0.89556	0.84168	0.83155	0.83892	0.79602
	1.40547	0.99258	0.88356	0.85604	0.81113	0.83641	0.79664
	1.40556	1.0342	0.91734	0.82832	0.84003	0.86163	0.82378
	1.40565	1.04454	0.9349	0.84319	0.834	0.84194	0.83579
	1.40574	1.00712	0.92772	0.85024	0.86217	0.87525	0.81715
	1.40583	1.04304	0.94364	0.85499	0.8438	0.89946	0.82666
	1.40592	1.05442	0.9559	0.89209	0.87246	0.87973	0.86789
	1.40601	1.06319	0.93602	0.92298	0.86565	0.87756	0.87797
	1.4061	1.09502	0.95351	0.9167	0.91309	0.87835	0.85621
	1.40619	1.0986	0.97835	0.93638	0.90226	0.89108	0.87991
	1.40629	1.10675	0.98322	0.90177	0.92539	0.91917	0.85547
	1.40638	1.11793	1.01784	0.9702	0.9344	0.91228	0.85723
	1.40647	1.13404	1.03441	0.94247	0.93643	0.93175	0.8978
	1.40656	1.13711	1.028	0.97003	0.97698	0.96556	0.87814
	1.40665	1.17661	1.03892	0.96941	0.94165	0.91901	0.90964
	1.40674	1.17212	1.05977	0.98186	0.95505	0.94629	0.91424
	1.40683	1.12799	1.06654	0.97482	0.96085	0.98307	0.94495
	1.40692	1.19037	1.06014	0.98797	0.96575	0.96893	0.90775
	1.40701	1.2261	1.06824	1.00115	0.99033	0.98801	0.95388
	1.4071	1.19046	1.07185	1.03947	0.98699	1.01008	0.94002
	1.40719	1.19691	1.06793	1.03533	0.99377	0.98979	0.94855
	1.40728	1.251	1.11844	1.03911	1.01625	0.97784	0.95193
	1.40737	1.26467	1.13839	1.03461	1.0043	0.98171	0.97462
	1.40747	1.23512	1.15639	1.0645	1.04108	0.99938	0.96336
	1.40756	1.27037	1.1651	1.09002	1.05755	1.07623	0.9766
	1.40765	1.25342	1.13442	1.10132	1.06531	1.053	0.99477
	1.40774	1.31808	1.16016	1.08791	1.07436	1.07702	0.99838
	1.40783	1.27754	1.1894	1.13207	1.09343	1.0619	0.98532
	1.40792	1.31458	1.19703	1.11373	1.10651	1.08167	1.03395
	1.40801	1.33307	1.24877	1.1258	1.1097	1.07252	1.01609
	1.4081	1.34792	1.22338	1.17099	1.11234	1.10816	1.04057
	1.40819	1.3597	1.24116	1.15928	1.09487	1.09194	1.06629
	1.40828	1.38805	1.26314	1.18726	1.13682	1.10289	1.08345
	1.40837	1.4242	1.2662	1.16307	1.18557	1.11155	1.06328
	1.40846	1.4235	1.28877	1.16773	1.15108	1.10331	1.04266
	1.40855	1.42798	1.26771	1.14555	1.1442	1.12503	1.06626
	1.40865	1.46267	1.32084	1.22867	1.18	1.15536	1.09968
	1.40874	1.47172	1.32015	1.20312	1.20234	1.18439	1.14515
	1.40883	1.53627	1.31913	1.23842	1.22353	1.18016	1.1615
	1.40892	1.52668	1.34421	1.25375	1.23992	1.22558	1.11897
	1.40901	1.5067	1.36538	1.23713	1.26018	1.23028	1.13457
	1.4091	1.51766	1.35021	1.2672	1.24898	1.21116	1.14146
	1.40919	1.53303	1.39221	1.28743	1.23372	1.2135	1.15509
	1.40928	1.59712	1.3928	1.2951	1.24297	1.18869	1.1392
	1.40937	1.59028	1.41542	1.30674	1.28447	1.22086	1.17728
	1.40946	1.60117	1.44686	1.34117	1.27472	1.25766	1.21987
	1.40955	1.6558	1.46277	1.34938	1.31554	1.25038	1.21863
	1.40964	1.62971	1.50782	1.37392	1.28886	1.27281	1.21842
	1.40973	1.63316	1.48696	1.38421	1.33425	1.32635	1.20579
	1.40983	1.67617	1.55555	1.4059	1.37746	1.30877	1.22534
	1.40992	1.72975	1.51983	1.38707	1.36192	1.32595	1.27076
	1.41001	1.72695	1.51429	1.42213	1.37934	1.30599	1.28191
	1.4101	1.72062	1.56967	1.42879	1.42086	1.36447	1.21928
	1.41019	1.74767	1.58587	1.45369	1.49951	1.37646	1.29068
	1.41028	1.79693	1.56446	1.48448	1.46319	1.38331	1.28334
	1.41037	1.80424	1.61251	1.48691	1.44082	1.36998	1.30931
	1.41046	1.82083	1.64076	1.49213	1.49413	1.40642	1.32177
	1.41055	1.83509	1.65319	1.5199	1.50865	1.37632	1.34815
	1.41064	1.84455	1.63393	1.53925	1.51647	1.42059	1.36691
	1.41073	1.88973	1.67161	1.52228	1.49128	1.41998	1.38318
	1.41082	1.90099	1.73283	1.60547	1.50394	1.49485	1.38399
	1.41091	1.92827	1.70946	1.6199	1.51762	1.50385	1.38272
	1.41101	1.91852	1.75526	1.59548	1.54551	1.509	1.35293
	1.4111	1.94603	1.77966	1.61823	1.5696	1.50593	1.41117
	1.41119	2.01212	1.78891	1.64318	1.58789	1.50937	1.4445
	1.41128	2.07696	1.8123	1.67415	1.56587	1.52555	1.45979
	1.41137	2.01729	1.82824	1.67577	1.6135	1.56245	1.46003
	1.41146	2.05216	1.8226	1.71461	1.61135	1.57271	1.47322
	1.41155	2.0723	1.88776	1.69915	1.64553	1.59183	1.46953
	1.41164	2.11533	1.89009	1.75444	1.66524	1.59438	1.50996
	1.41173	2.16653	1.93824	1.742	1.70484	1.60327	1.50348
	1.41182	2.16048	1.91249	1.79376	1.69617	1.67159	1.51046
	1.41191	2.17213	1.94715	1.79799	1.76542	1.63297	1.53577
	1.412	2.2175	1.96849	1.81535	1.7746	1.67862	1.58786
	1.41209	2.27193	1.98333	1.84687	1.75786	1.70038	1.59547
	1.41219	2.26302	2.02811	1.85286	1.7604	1.72399	1.63387
	1.41228	2.25006	2.01379	1.89288	1.81812	1.71388	1.63836
	1.41237	2.31208	2.05871	1.88437	1.7988	1.74715	1.5678
	1.41246	2.34901	2.0676	1.88791	1.82088	1.77981	1.65833
	1.41255	2.35419	2.10993	1.94636	1.84295	1.76324	1.66401
	1.41264	2.38092	2.16462	1.95229	1.84743	1.79784	1.68477
	1.41273	2.42266	2.1865	1.97373	1.90305	1.8206	1.65141
	1.41282	2.45345	2.21321	1.98165	1.92038	1.8253	1.68266
	1.41291	2.44909	2.18667	2.00678	1.93292	1.82594	1.71528
	1.413	2.50497	2.25529	2.06048	1.92663	1.89987	1.76608
	1.41309	2.52405	2.30685	2.08032	1.96005	1.86323	1.75592
	1.41318	2.52337	2.28456	2.05561	2.02472	1.91159	1.77067
	1.41327	2.54975	2.29044	2.08237	2.06742	1.93709	1.7838
	1.41337	2.62906	2.3329	2.11732	2.03735	1.93568	1.80752
	1.41346	2.63538	2.40195	2.17392	2.0819	1.96649	1.83917
	1.41355	2.67893	2.35738	2.14602	2.10573	1.95079	1.82571
	1.41364	2.72262	2.42974	2.22307	2.11391	2.01697	1.88255
	1.41373	2.74922	2.44858	2.21024	2.0729	2.0662	1.85082
	1.41382	2.75516	2.43308	2.26078	2.11335	2.02961	1.88372
	1.41391	2.79105	2.47496	2.28209	2.19107	2.0563	1.9152
	1.414	2.83012	2.56697	2.32842	2.2105	2.04595	1.9286
	1.41409	2.8238	2.54487	2.31434	2.20481	2.12034	1.92798
	1.41418	2.85937	2.61716	2.33747	2.2463	2.11356	1.98739
	1.41427	2.92742	2.58939	2.39755	2.20981	2.14108	2.00901
	1.41436	2.98784	2.66025	2.38334	2.29852	2.14028	1.99303
	1.41445	2.95665	2.67723	2.41524	2.31882	2.20279	2.0572
	1.41455	3.04673	2.64439	2.45719	2.33273	2.22801	2.04082
	1.41464	3.04747	2.63637	2.49847	2.30728	2.23366	2.03772
	1.41473	3.04415	2.71355	2.48365	2.38487	2.26156	2.09606
	1.41482	3.09723	2.7766	2.55712	2.35978	2.25438	2.1283
	1.41491	3.10531	2.84163	2.49752	2.38217	2.31168	2.0765
	1.415	3.172	2.85605	2.56148	2.45257	2.32592	2.1635
	1.41509	3.24306	2.85534	2.65222	2.48356	2.30813	2.17957
	1.41518	3.24165	2.91923	2.66862	2.46191	2.35092	2.16729
	1.41527	3.29898	2.92027	2.67017	2.52482	2.41811	2.18908
	1.41536	3.23752	2.982	2.64118	2.58583	2.41856	2.25735
	1.41545	3.32738	2.99142	2.72554	2.58584	2.45043	2.28284
	1.41554	3.29227	2.97456	2.69486	2.59636	2.44421	2.27247
	1.41563	3.35522	2.94928	2.74355	2.63117	2.4494	2.30692
	1.41572	3.39194	3.02334	2.79498	2.64369	2.4967	2.30003
	1.41582	3.4468	3.07793	2.80784	2.711	2.50703	2.36185
	1.41591	3.50376	3.15967	2.81921	2.67546	2.55183	2.39868
	1.416	3.59513	3.15087	2.84125	2.69113	2.51568	2.38673
	1.41609	3.55148	3.18027	2.87377	2.706	2.57303	2.35185
	1.41618	3.61619	3.2604	2.95774	2.73319	2.56842	2.38467
	1.41627	3.6586	3.22895	2.98787	2.78365	2.55815	2.41742
	1.41636	3.65445	3.24113	3.00087	2.79441	2.65035	2.46637
	1.41645	3.72602	3.34394	3.0097	2.83418	2.69882	2.46364
	1.41654	3.72911	3.37541	3.025	2.88121	2.68123	2.46005
	1.41663	3.73686	3.37117	3.08393	2.91008	2.73961	2.52304
	1.41672	3.71499	3.40084	3.11521	2.90743	2.77966	2.57964
	1.41681	3.78298	3.44393	3.13638	2.91683	2.80053	2.57586
	1.4169	3.87784	3.45873	3.11295	3.01061	2.74197	2.56818
	1.417	3.88957	3.47992	3.17439	3.00176	2.79804	2.58813
	1.41709	3.99831	3.53485	3.19393	2.98047	2.82112	2.62656
	1.41718	3.95141	3.50927	3.2101	3.01947	2.84144	2.63913
	1.41727	3.97857	3.54344	3.19443	3.04837	2.87035	2.66092
	1.41736	4.00013	3.58309	3.27275	3.08328	2.90401	2.67682
	1.41745	4.0314	3.6252	3.33835	3.13763	2.96768	2.69391
	1.41754	4.05169	3.70368	3.33561	3.1656	2.99351	2.70827
	1.41763	4.11826	3.70936	3.35451	3.13746	3.018	2.71529
	1.41772	4.14026	3.71876	3.39455	3.26434	2.96323	2.74215
	1.41781	4.13329	3.7426	3.41878	3.19248	3.01638	2.83914
	1.4179	4.21476	3.7457	3.40014	3.22096	3.04952	2.79524
	1.41799	4.32704	3.78613	3.46435	3.27069	3.04682	2.80865
	1.41808	4.31816	3.82861	3.53445	3.30127	2.99987	2.85359
	1.41818	4.30379	3.85224	3.5247	3.37094	3.0819	2.88643
	1.41827	4.40052	3.89278	3.56616	3.37418	3.21545	2.88597
	1.41836	4.42209	3.98979	3.55215	3.37991	3.19795	2.89475
	1.41845	4.48685	3.99333	3.59657	3.3873	3.1966	2.96089
	1.41854	4.52701	3.98761	3.62325	3.37163	3.20431	2.93837
	1.41863	4.55435	4.00861	3.65337	3.41879	3.18921	2.97601
	1.41872	4.55746	4.07991	3.6605	3.4578	3.25009	2.97971
	1.41881	4.62772	4.08267	3.6956	3.47535	3.28711	3.00112
	1.4189	4.62567	4.1104	3.75642	3.54774	3.27701	2.97397
	1.41899	4.63857	4.14659	3.72021	3.47459	3.34819	3.03252
	1.41908	4.66605	4.18569	3.80598	3.55521	3.3654	3.03971
	1.41917	4.77554	4.21374	3.77278	3.56073	3.38053	3.05335
	1.41926	4.76231	4.25569	3.82369	3.66618	3.35713	3.09644
	1.41936	4.7896	4.34158	3.8929	3.61649	3.43583	3.13618
	1.41945	4.8458	4.27277	3.89757	3.71242	3.42793	3.17942
	1.41954	4.83598	4.35111	3.90377	3.72949	3.46665	3.18241
	1.41963	4.90231	4.40898	3.97817	3.66158	3.50204	3.15991
	1.41972	4.86995	4.41113	3.98184	3.74005	3.55717	3.15278
	1.41981	4.91329	4.39079	3.99698	3.76207	3.54373	3.24249
	1.4199	4.96886	4.40431	4.02086	3.76531	3.58949	3.25169
	1.41999	5.01086	4.40901	4.03309	3.8166	3.57523	3.30591
	1.42008	5.07566	4.49923	4.06241	3.77714	3.58601	3.28762
	1.42017	5.08094	4.47305	4.08289	3.83141	3.60004	3.37347
	1.42026	5.15396	4.60279	4.1236	3.8512	3.7179	3.36309
	1.42035	5.14539	4.56968	4.19671	3.81801	3.65254	3.35471
	1.42044	5.17634	4.65676	4.16158	3.93973	3.66355	3.34661
	1.42054	5.23106	4.68614	4.21217	3.98401	3.67768	3.36303
	1.42063	5.26153	4.68477	4.15802	3.95501	3.70935	3.42397
	1.42072	5.28708	4.66349	4.265	3.95762	3.77447	3.39721
	1.42081	5.34046	4.68459	4.28214	3.99634	3.79711	3.43465
	1.4209	5.26387	4.7026	4.28485	4.02537	3.76605	3.51883
	1.42099	5.34019	4.79911	4.31765	4.06552	3.75417	3.44035
	1.42108	5.36333	4.77994	4.23877	4.08607	3.8195	3.4602
	1.42117	5.37064	4.85381	4.35316	4.12373	3.88227	3.51939
	1.42126	5.40493	4.95091	4.44987	4.1376	3.92186	3.50973
	1.42135	5.43329	4.98301	4.42266	4.14009	3.9196	3.49895
	1.42144	5.45391	4.97123	4.44928	4.14028	3.88392	3.57277
	1.42153	5.54396	4.9132	4.43223	4.21363	3.88128	3.5686
	1.42162	5.45405	4.91169	4.42997	4.2218	3.86149	3.56271
	1.42172	5.5558	4.88534	4.42223	4.25133	3.89346	3.63746
	1.42181	5.60031	4.95931	4.50842	4.2242	3.99229	3.56778
	1.4219	5.58142	5.02028	4.51273	4.29202	3.94346	3.67639
	1.42199	5.67619	5.07248	4.50918	4.25673	3.96189	3.64352
	1.42208	5.66676	5.07708	4.48621	4.23522	3.97871	3.68816
	1.42217	5.6628	5.07437	4.59678	4.31386	4.02809	3.65336
	1.42226	5.68195	5.07606	4.59268	4.34309	4.02509	3.6649
	1.42235	5.66088	5.11108	4.60308	4.3524	4.03264	3.68127
	1.42244	5.68914	5.14131	4.62734	4.31729	4.08149	3.65428
	1.42253	5.7263	5.09491	4.59098	4.34804	4.06074	3.70261
	1.42262	5.83787	5.13662	4.67134	4.3558	4.08874	3.80413
	1.42271	5.79332	5.17973	4.72214	4.37105	4.0548	3.77063
	1.4228	5.78128	5.10299	4.66955	4.40683	4.11026	3.78042
	1.4229	5.86	5.18672	4.70009	4.42063	4.08378	3.7537
	1.42299	5.87656	5.20257	4.73438	4.4576	4.14826	3.72933
	1.42308	5.89733	5.19665	4.72271	4.42259	4.15859	3.73624
	1.42317	5.88322	5.27806	4.74096	4.4057	4.10146	3.78081
	1.42326	5.90567	5.27727	4.75584	4.56095	4.16117	3.8237
	1.42335	5.85692	5.28865	4.81825	4.50487	4.12879	3.73939
	1.42344	5.94545	5.26868	4.73226	4.51814	4.26697	3.76199
	1.42353	5.97786	5.32282	4.80053	4.46401	4.24993	3.85239
	1.42362	5.95174	5.31295	4.7919	4.48428	4.2205	3.8112
	1.42371	5.92688	5.38505	4.92016	4.52655	4.22222	3.8618
	1.4238	5.96099	5.34492	4.80012	4.53325	4.19212	3.90527
	1.42389	5.91415	5.37113	4.85556	4.53942	4.21224	3.87414
	1.42398	5.98977	5.43548	4.84816	4.58307	4.23256	3.90565
	1.42408	5.98594	5.36824	4.83281	4.52929	4.25386	3.89927
	1.42417	5.98421	5.36712	4.87307	4.46955	4.24195	3.86135
	1.42426	6.04311	5.44287	4.8633	4.57683	4.21306	3.84231
	1.42435	5.97763	5.45845	4.90836	4.55017	4.34865	3.98023
	1.42444	6.06047	5.53221	4.9025	4.58291	4.22164	3.85944
	1.42453	6.03152	5.49548	4.93594	4.59389	4.35756	3.87792
	1.42462	6.0163	5.47293	4.9073	4.54325	4.34392	3.93966
	1.42471	6.02579	5.42162	4.88382	4.55484	4.32072	3.92424
	1.4248	6.12598	5.49764	4.9488	4.64372	4.27946	4.01251
	1.42489	6.09394	5.45842	4.8808	4.54465	4.31614	3.95626
	1.42498	6.09359	5.46405	4.89521	4.60781	4.29815	3.98886
	1.42507	6.05015	5.46832	4.8752	4.66008	4.30819	3.88349
	1.42516	6.11982	5.49025	4.93594	4.60894	4.38288	3.88442
	1.42526	6.11274	5.51745	4.88946	4.60979	4.36742	3.88199
	1.42535	6.13514	5.48151	4.96918	4.65497	4.32813	3.91607
	1.42544	6.27473	5.53399	4.94099	4.72754	4.43514	3.88757
	1.42553	6.16871	5.58873	4.90864	4.6193	4.39982	3.89599
	1.42562	6.23162	5.53366	4.96414	4.67944	4.40742	3.88934
	1.42571	6.17246	5.55164	4.97002	4.58212	4.3455	3.96706
	1.4258	6.16374	5.56222	5.00827	4.70999	4.32496	3.99742
	1.42589	6.14177	5.52902	4.98797	4.68318	4.38691	4.01053
	1.42598	6.21415	5.53917	5.00256	4.72036	4.36828	4.00841
	1.42607	6.18366	5.55667	4.97185	4.6555	4.37192	4.01866
	1.42616	6.121	5.53443	5.05586	4.71837	4.42056	4.00056
	1.42625	6.15382	5.59586	5.07816	4.67101	4.38165	3.96001
	1.42634	6.23125	5.55488	5.0034	4.6828	4.38849	3.9599
	1.42644	6.22864	5.55481	5.04606	4.72457	4.33467	4.04027
	1.42653	6.31709	5.5357	5.01091	4.67145	4.3495	4.02436
	1.42662	6.14707	5.54474	5.05786	4.67487	4.42252	3.97815
	1.42671	6.20366	5.52557	5.04901	4.73927	4.40144	4.0294
	1.4268	6.18211	5.57263	5.11201	4.73574	4.4602	4.07307
	1.42689	6.20711	5.60347	5.05595	4.73077	4.42257	3.95582
	1.42698	6.16089	5.60254	5.05321	4.63215	4.38761	4.01319
	1.42707	6.21488	5.57602	5.08565	4.67768	4.41066	4.04228
	1.42716	6.2204	5.61147	5.02694	4.70075	4.4365	4.04048
	1.42725	6.1934	5.56347	4.97702	4.68769	4.47061	3.95759
	1.42734	6.22659	5.61563	4.96389	4.72038	4.40936	3.96357
	1.42743	6.22619	5.66525	4.95979	4.72665	4.37449	3.95374
	1.42752	6.24428	5.59946	5.02819	4.70635	4.39652	3.93228
	1.42762	6.13924	5.55957	4.9775	4.70654	4.3689	4.03325
	1.42771	6.15635	5.56643	5.07756	4.72556	4.41383	4.03918
	1.4278	6.16511	5.59146	5.00863	4.66606	4.41241	3.97896
	1.42789	6.15196	5.63905	5.01459	4.82415	4.35808	3.98758
	1.42798	6.2485	5.61684	5.0581	4.69395	4.43285	3.97256
	1.42807	6.30237	5.69122	5.0471	4.73604	4.38165	4.05638
	1.42816	6.25304	5.56194	5.00235	4.71371	4.36186	3.98704
	1.42825	6.18311	5.58425	4.99169	4.67117	4.37355	3.95462
	1.42834	6.22345	5.58933	5.00934	4.67655	4.42453	4.03962
	1.42843	6.18944	5.5639	5.01699	4.70454	4.38873	3.9733
	1.42852	6.27053	5.54412	4.99713	4.71445	4.39357	4.0101
	1.42861	6.12904	5.51557	5.07831	4.68268	4.37493	3.95258
	1.4287	6.10785	5.58529	5.00966	4.63031	4.34974	4.00355
	1.4288	6.16661	5.57076	4.97887	4.67973	4.3572	3.99358
	1.42889	6.15974	5.57456	4.98728	4.69384	4.38254	3.95103
	1.42898	6.17116	5.49004	5.02219	4.69672	4.37433	4.03193
	1.42907	6.21046	5.59695	4.95301	4.64579	4.30445	4.04518
	1.42916	6.14856	5.59474	4.96733	4.62188	4.37698	4.01668
	1.42925	6.20085	5.58524	5.01735	4.59451	4.34552	4.03109
	1.42934	6.17338	5.48861	4.99392	4.68292	4.3268	3.98659
	1.42943	6.16746	5.59958	4.99837	4.66965	4.33092	3.96514
	1.42952	6.08564	5.50784	4.97524	4.69027	4.33368	3.97522
	1.42961	6.12135	5.52833	4.98597	4.62186	4.33541	3.93428
	1.4297	6.12825	5.55486	4.93551	4.66995	4.3939	3.96534
	1.42979	6.16371	5.52475	4.93738	4.69697	4.36989	3.93802
	1.42988	6.15882	5.43551	4.93567	4.6132	4.31671	3.97488
	1.42998	6.10411	5.49025	4.99118	4.6694	4.35261	3.97069
	1.43007	6.10966	5.5826	4.95109	4.68953	4.40673	3.97284
	1.43016	6.1204	5.53746	5.04584	4.66951	4.38204	3.96384
	1.43025	6.10114	5.51634	4.95583	4.62217	4.39751	3.91136
	1.43034	6.04327	5.47344	4.90415	4.57478	4.3182	3.92032
	1.43043	6.1307	5.44671	4.89964	4.62169	4.35013	3.89844
	1.43052	6.04729	5.47909	4.86539	4.60423	4.27701	3.88832
	1.43061	6.10041	5.44045	4.86355	4.60893	4.33943	3.91054
	1.4307	6.05556	5.41166	4.8885	4.63881	4.3359	3.95356
	1.43079	6.05226	5.50693	4.95851	4.62613	4.3419	3.94535
	1.43088	6.04891	5.44332	4.79409	4.64711	4.32272	3.9352
	1.43097	6.05207	5.4317	4.86617	4.62011	4.23718	3.96167
	1.43106	6.05637	5.47536	4.89861	4.6208	4.25881	3.92846
	1.43115	6.09919	5.39685	4.85402	4.52023	4.32724	3.93754
	1.43125	6.0082	5.47855	4.93036	4.51592	4.35017	3.91178
	1.43134	6.00588	5.42854	4.90745	4.56631	4.3643	3.90227
	1.43143	6.0035	5.42071	4.94054	4.55021	4.3181	3.90894
	1.43152	5.98161	5.46514	4.85406	4.53871	4.25344	3.80775
	1.43161	5.98278	5.38481	4.75548	4.53063	4.20551	3.90129
	1.4317	5.92015	5.4115	4.83403	4.51284	4.27987	3.92452
	1.43179	5.9837	5.39286	4.84334	4.54494	4.23964	3.9194
	1.43188	5.89702	5.2471	4.83891	4.5479	4.24246	3.91729
	1.43197	6.00976	5.29134	4.83426	4.55838	4.18085	3.87673
	1.43206	6.03216	5.39141	4.89611	4.57025	4.33066	3.81669
	1.43215	5.95151	5.32138	4.90968	4.53774	4.22651	3.82109
	1.43224	5.99855	5.25533	4.8742	4.56516	4.20702	3.86006
	1.43233	5.97498	5.35934	4.79975	4.48788	4.24793	3.89271
	1.43243	5.83566	5.27191	4.81873	4.487	4.24426	3.88337
	1.43252	5.85756	5.29598	4.78981	4.51139	4.22634	3.79962
	1.43261	5.87066	5.34692	4.76116	4.47847	4.26894	3.82219
	1.4327	5.86891	5.29005	4.78473	4.47741	4.15286	3.86928
	1.43279	5.83655	5.27034	4.73555	4.53796	4.15914	3.82287
	1.43288	5.9049	5.34548	4.80565	4.44171	4.19922	3.79447
	1.43297	5.92303	5.32483	4.70081	4.46589	4.15109	3.83212
	1.43306	5.80072	5.29996	4.74487	4.49181	4.18588	3.78372
	1.43315	5.86885	5.24626	4.75649	4.44689	4.15037	3.7332
	1.43324	5.77119	5.24712	4.70152	4.50091	4.16706	3.76203
	1.43333	5.74681	5.24017	4.77801	4.50463	4.17918	3.75431
	1.43342	5.72052	5.24404	4.76521	4.44011	4.08675	3.74379
	1.43351	5.81811	5.19443	4.75939	4.47241	4.10481	3.70036
	1.43361	5.75292	5.19471	4.74119	4.43609	4.14768	3.71261
	1.4337	5.73672	5.19369	4.70186	4.42939	4.16198	3.76165
	1.43379	5.72217	5.20938	4.69025	4.43648	4.07535	3.78197
	1.43388	5.85022	5.18937	4.63799	4.47002	4.1678	3.75334
	1.43397	5.74146	5.14853	4.64246	4.43001	4.15138	3.72087
	1.43406	5.74159	5.16966	4.72975	4.39285	4.0937	3.63104
	1.43415	5.75427	5.09897	4.67831	4.37711	4.12077	3.72705
	1.43424	5.81042	5.16391	4.66094	4.36776	4.11152	3.77954
	1.43433	5.78176	5.15852	4.60623	4.35627	4.09637	3.68518
	1.43442	5.62645	5.16024	4.59686	4.36816	4.08942	3.7008
	1.43451	5.65324	5.15012	4.64045	4.37019	4.17506	3.67916
	1.4346	5.63273	5.10223	4.66033	4.33422	4.10536	3.70033
	1.43469	5.69185	5.13506	4.6543	4.33974	4.05418	3.69564
	1.43479	5.64549	5.11348	4.57898	4.36138	4.08385	3.75111
	1.43488	5.67665	5.09244	4.57973	4.34974	4.10207	3.67223
	1.43497	5.6031	5.12291	4.54801	4.26171	4.13982	3.6772
	1.43506	5.60434	5.07166	4.59183	4.29412	4.08098	3.64629
	1.43515	5.60368	5.02152	4.57543	4.31056	4.04153	3.65554
	1.43524	5.57719	5.07455	4.56675	4.31221	4.01272	3.67933
	1.43533	5.67909	4.98548	4.57975	4.31338	4.03992	3.65375
	1.43542	5.59834	5.05239	4.54475	4.23808	3.97315	3.66322
	1.43551	5.61462	5.01717	4.50278	4.26855	4.00085	3.62694
	1.4356	5.57926	5.09007	4.53765	4.22501	3.99788	3.64459
	1.43569	5.63533	5.05642	4.51697	4.21114	3.98278	3.63898
	1.43578	5.59663	4.99653	4.52632	4.13792	3.99482	3.64215
	1.43587	5.53419	5.06169	4.53754	4.29657	4.03134	3.62246
	1.43597	5.57134	4.99864	4.59172	4.315	4.00562	3.65824
	1.43606	5.56467	4.98038	4.5187	4.27279	4.01648	3.65472
	1.43615	5.51571	4.97201	4.5133	4.24811	3.92487	3.62329
	1.43624	5.40391	4.92174	4.48827	4.17074	3.93355	3.55751
	1.43633	5.49662	4.93947	4.44835	4.20878	3.95385	3.53802
	1.43642	5.50431	4.99239	4.45338	4.22806	4.02909	3.52921
	1.43651	5.51408	4.95948	4.42103	4.29475	3.90636	3.60695
	1.4366	5.47008	4.9478	4.46809	4.28196	3.90579	3.58508
	1.43669	5.50851	5.01382	4.42409	4.2253	3.93543	3.58573
	1.43678	5.47932	4.93458	4.43626	4.18101	3.91035	3.51726
	1.43687	5.44417	4.95378	4.45901	4.18361	3.92471	3.54244
	1.43696	5.5139	4.93226	4.40445	4.2077	3.92397	3.52065
	1.43705	5.41933	4.92156	4.41828	4.14673	3.87294	3.6111
	1.43715	5.33988	4.85833	4.42319	4.1224	3.87832	3.64032
	1.43724	5.38015	4.8736	4.44191	4.15275	3.88313	3.56191
	1.43733	5.45676	4.84366	4.38709	4.14218	3.91825	3.53656
	1.43742	5.4874	4.9046	4.42439	4.17218	3.86934	3.57682
	1.43751	5.39449	4.86385	4.42945	4.10955	3.91238	3.51055
	1.4376	5.34373	4.81267	4.37287	4.15075	3.87659	3.52903
	1.43769	5.37556	4.88074	4.42123	4.1328	3.8427	3.55926
	1.43778	5.43125	4.83685	4.3979	4.17053	3.84831	3.53575
	1.43787	5.49058	4.90082	4.38186	4.09877	3.82765	3.53664
	1.43796	5.3746	4.86556	4.37247	4.1141	3.81385	3.49947
	1.43805	5.3301	4.89967	4.38134	4.08102	3.86713	3.55399
	1.43814	5.32956	4.81525	4.37205	4.09312	3.90704	3.49833
	1.43823	5.348	4.83222	4.30349	4.06836	3.88877	3.50614
	1.43833	5.33059	4.79805	4.27818	4.08899	3.85088	3.48008
	1.43842	5.2797	4.83048	4.37697	4.14151	3.81185	3.48207
	1.43851	5.29885	4.86626	4.40315	4.12257	3.77662	3.44
	1.4386	5.29447	4.82263	4.31749	4.08631	3.76229	3.48718
	1.43869	5.29594	4.78157	4.31703	4.09067	3.81944	3.46488
	1.43878	5.28177	4.76321	4.33262	4.05667	3.82357	3.4785
	1.43887	5.24726	4.80989	4.283	4.05561	3.81503	3.45049
	1.43896	5.20708	4.70084	4.30728	4.03381	3.82261	3.3986
	1.43905	5.27663	4.72097	4.29742	4.12652	3.75422	3.43905
	1.43914	5.22091	4.74269	4.30668	4.0766	3.82086	3.45207
	1.43923	5.21824	4.73088	4.2252	4.02531	3.8042	3.46864
	1.43932	5.26723	4.77909	4.28789	4.01362	3.748	3.47534
	1.43941	5.25404	4.74356	4.24936	4.05959	3.75737	3.44685
	1.43951	5.19755	4.75144	4.29857	3.98059	3.79024	3.43029
	1.4396	5.21195	4.74957	4.29585	3.96833	3.78967	3.41295
	1.43969	5.14071	4.67797	4.23458	3.99338	3.74037	3.40197
	1.43978	5.1495	4.64491	4.14745	4.00521	3.72745	3.42094
	1.43987	5.09268	4.60691	4.1649	4.03095	3.73574	3.36404
	1.43996	5.1433	4.62078	4.19941	3.95597	3.7691	3.44189
	1.44005	5.11369	4.62446	4.20571	3.98167	3.77186	3.40542
	1.44014	5.17934	4.61806	4.19885	3.97652	3.69559	3.40448
	1.44023	5.15117	4.65075	4.19535	3.93885	3.64158	3.36058
	1.44032	5.12736	4.62147	4.14528	3.94948	3.72467	3.34604
	1.44041	5.17011	4.63033	4.12791	3.93252	3.70615	3.38019
	1.4405	5.1878	4.62321	4.1214	3.94196	3.67627	3.34029
	1.44059	5.09994	4.64225	4.15946	3.9605	3.64149	3.39261
	1.44069	5.08625	4.65381	4.22299	3.93794	3.67578	3.36501
	1.44078	5.14888	4.61261	4.21453	3.90647	3.68183	3.34594
	1.44087	5.04958	4.60938	4.19937	3.86742	3.73582	3.37083
	1.44096	5.03796	4.55157	4.16047	3.83393	3.6837	3.30491
	1.44105	4.9435	4.51055	4.12974	3.89908	3.68528	3.31813
	1.44114	4.98995	4.58196	4.14625	3.86205	3.68224	3.32509
	1.44123	5.1286	4.58332	4.0879	3.83219	3.65304	3.33872
	1.44132	5.07743	4.5223	4.11237	3.88159	3.66273	3.33619
	1.44141	5.05774	4.52789	4.07932	3.88399	3.63316	3.33973
	1.4415	5.0385	4.46958	4.046	3.85601	3.6181	3.31084
	1.44159	5.01864	4.50244	4.07203	3.89906	3.63159	3.28057
	1.44168	5.00771	4.48987	4.05175	3.82069	3.62536	3.29433
	1.44177	5.00297	4.50431	4.10961	3.85592	3.55748	3.33531
	1.44187	4.9127	4.50503	4.04432	3.83556	3.57431	3.2694
	1.44196	5.00032	4.45834	3.99099	3.82644	3.60035	3.288
	1.44205	4.97225	4.46238	3.9873	3.8019	3.59324	3.25663
	1.44214	4.95088	4.4307	4.00758	3.71265	3.57336	3.2557
	1.44223	4.93039	4.47984	4.034	3.73671	3.53065	3.25435
	1.44232	4.89313	4.51826	4.03224	3.78306	3.58419	3.22842
	1.44241	4.93582	4.43361	4.04303	3.82337	3.54519	3.27349
	1.4425	4.86596	4.3659	4.02256	3.77608	3.5396	3.20562
	1.44259	4.91278	4.37365	4.01093	3.74876	3.56464	3.2194
	1.44268	4.88293	4.48759	4.00618	3.7388	3.49547	3.22742
	1.44277	4.84706	4.40168	4.06356	3.7544	3.5264	3.25405
	1.44286	4.90619	4.36201	3.99179	3.81114	3.5458	3.25731
	1.44295	4.88212	4.36651	3.96334	3.78119	3.48769	3.22328
	1.44305	4.88519	4.40477	3.97291	3.71002	3.52061	3.18363
	1.44314	4.84569	4.3125	3.99001	3.71301	3.54391	3.20577
	1.44323	4.78338	4.40674	3.8836	3.71235	3.50863	3.23126
	1.44332	4.78161	4.39201	3.94522	3.72719	3.52241	3.21877
	1.44341	4.83314	4.34896	3.85906	3.69722	3.56026	3.18238
	1.4435	4.81333	4.38322	3.8718	3.67171	3.51586	3.20915
	1.44359	4.8136	4.33274	3.93558	3.68981	3.41869	3.16978
	1.44368	4.80872	4.37854	3.91642	3.73539	3.4796	3.17543
	1.44377	4.81432	4.33629	3.89296	3.70938	3.51715	3.20629
	1.44386	4.73385	4.3413	3.91337	3.66214	3.48642	3.19802
	1.44395	4.75761	4.31965	3.88855	3.67561	3.48883	3.17628
	1.44404	4.82296	4.31655	3.90764	3.68311	3.4877	3.12425
	1.44413	4.80359	4.30419	3.82233	3.67595	3.45119	3.14259
	1.44423	4.70068	4.17114	3.84954	3.63579	3.42419	3.18375
	1.44432	4.69621	4.28448	3.89629	3.62753	3.44574	3.08929
	1.44441	4.7226	4.28835	3.83751	3.66754	3.48538	3.12153
	1.4445	4.714	4.24893	3.89493	3.67034	3.49786	3.11816
	1.44459	4.71414	4.26732	3.80984	3.66002	3.43326	3.14491
	1.44468	4.635	4.28248	3.9105	3.65782	3.42001	3.08142
	1.44477	4.69733	4.1977	3.85787	3.58591	3.43903	3.07724
	1.44486	4.74207	4.18774	3.88955	3.59844	3.44801	3.10847
	1.44495	4.67343	4.24739	3.87264	3.58194	3.43951	3.08499
	1.44504	4.67852	4.19145	3.88346	3.58855	3.42408	3.08549
	1.44513	4.68062	4.20613	3.79637	3.59277	3.39316	3.10744
	1.44522	4.64464	4.2337	3.78264	3.53917	3.37907	3.10204
	1.44531	4.61512	4.20263	3.75104	3.53844	3.34893	3.08657
	1.44541	4.65308	4.1953	3.79923	3.55573	3.36554	3.05031
	1.4455	4.59554	4.18513	3.86273	3.5424	3.40529	3.0756
	1.44559	4.63273	4.17913	3.79066	3.57237	3.41132	3.07944
	1.44568	4.62877	4.18432	3.79839	3.51542	3.27762	3.0426
	1.44577	4.56548	4.1669	3.77991	3.53141	3.32048	3.06359
	1.44586	4.53935	4.15849	3.6955	3.56526	3.37712	3.06345
	1.44595	4.55997	4.17215	3.76029	3.51535	3.34636	3.04526
	1.44604	4.56827	4.12636	3.76411	3.45641	3.3976	3.04812
	1.44613	4.58014	4.08889	3.77594	3.5004	3.36412	2.98337
	1.44622	4.57191	4.08708	3.72368	3.56901	3.30095	3.03324
	1.44631	4.61342	4.13364	3.73487	3.51686	3.28791	3.04537
	1.4464	4.51917	4.12801	3.71363	3.53193	3.34123	3.02557
	1.44649	4.5721	4.10437	3.70951	3.50621	3.32112	2.99267
	1.44658	4.47608	4.09457	3.66154	3.48821	3.28991	3.03736
	1.44668	4.45603	4.03246	3.6856	3.49722	3.24276	3.05932
	1.44677	4.46646	4.11414	3.69319	3.49941	3.28816	3.05119
	1.44686	4.50086	4.07475	3.66872	3.48519	3.28555	2.99013
	1.44695	4.48549	4.04717	3.68299	3.47449	3.29967	2.96997
	1.44704	4.50879	4.0589	3.68354	3.46277	3.29844	3.00342
	1.44713	4.49332	3.98437	3.63265	3.46548	3.30188	2.96352
	1.44722	4.49198	4.03028	3.69313	3.49578	3.27705	2.99446
	1.44731	4.43924	4.01394	3.58753	3.45637	3.27639	2.99745
	1.4474	4.38613	3.93847	3.60053	3.52073	3.30471	3.00691
	1.44749	4.37471	4.0397	3.60503	3.45061	3.20822	2.96603
	1.44758	4.41201	4.00024	3.55932	3.42428	3.22536	2.92527
	1.44767	4.45258	3.97363	3.60423	3.44375	3.21709	2.89264
	1.44776	4.38212	3.9828	3.57807	3.39551	3.25525	2.9125
	1.44786	4.41796	3.93119	3.58191	3.40587	3.2599	2.93416
	1.44795	4.33904	4.0084	3.59563	3.41338	3.14246	2.99572
	1.44804	4.39058	4.00855	3.54425	3.36997	3.21577	2.94262
	1.44813	4.3522	3.93004	3.5666	3.40476	3.13166	2.92331
	1.44822	4.29181	3.95289	3.61767	3.38522	3.22794	2.91841
	1.44831	4.30692	3.9538	3.61029	3.3574	3.2298	2.90568
	1.4484	4.36038	3.94561	3.55254	3.33587	3.14243	2.90163
	1.44849	4.34658	3.99484	3.58919	3.3564	3.2113	2.9345
	1.44858	4.33589	3.97655	3.54824	3.32304	3.24148	2.9242
	1.44867	4.32988	3.92088	3.52994	3.3961	3.14415	2.81718
	1.44876	4.27144	3.90785	3.4903	3.4195	3.14515	2.8353
	1.44885	4.28655	3.86862	3.55991	3.40365	3.15039	2.93512
	1.44894	4.32313	3.84236	3.52511	3.34426	3.15943	2.8253
	1.44904	4.32047	3.87717	3.49415	3.31541	3.09802	2.86752
	1.44913	4.2523	3.8842	3.50907	3.30447	3.09564	2.92494
	1.44922	4.24618	3.7984	3.46514	3.32131	3.13837	2.88207
	1.44931	4.21171	3.89682	3.50025	3.30652	3.12007	2.88872
	1.4494	4.22042	3.85948	3.5321	3.33716	3.11384	2.84415
	1.44949	4.26992	3.86789	3.53519	3.31234	3.12152	2.85523
	1.44958	4.27275	3.81351	3.50287	3.24275	3.12657	2.84657
	1.44967	4.27596	3.80327	3.46777	3.28819	3.09507	2.83242
	1.44976	4.1969	3.83615	3.45023	3.31545	3.06109	2.81604
	1.44985	4.14452	3.80991	3.44981	3.24619	3.0722	2.80025
	1.44994	4.18282	3.78458	3.43657	3.24706	3.07728	2.82306
	1.45003	4.18322	3.73623	3.41178	3.27645	3.05431	2.87737
	1.45012	4.137	3.81121	3.45599	3.25541	3.07691	2.81611
	1.45022	4.09625	3.77229	3.39286	3.25138	3.04283	2.85515
	1.45031	4.07784	3.74284	3.33619	3.20772	3.07592	2.81176
	1.4504	4.14424	3.65831	3.37531	3.26004	3.07179	2.81108
	1.45049	4.14781	3.71141	3.39157	3.13528	3.05327	2.78462
	1.45058	4.18411	3.72804	3.3752	3.15416	3.02136	2.78512
	1.45067	4.08769	3.7688	3.3548	3.18773	3.02171	2.75932
	1.45076	4.06806	3.74337	3.30623	3.15483	3.01832	2.75788
	1.45085	4.14329	3.71932	3.32153	3.17197	3.01753	2.78503
	1.45094	4.09251	3.68637	3.38421	3.1472	3.04106	2.78447
	1.45103	4.12511	3.70152	3.32341	3.18448	3.01975	2.831
	1.45112	4.08215	3.73536	3.38059	3.16532	2.98259	2.7946
	1.45121	4.02683	3.64516	3.40617	3.1395	3.01115	2.74122
	1.4513	4.05294	3.67492	3.29831	3.11755	3.0223	2.76864
	1.4514	4.00956	3.63508	3.31224	3.14522	2.99323	2.69961
	1.45149	4.04894	3.71175	3.27824	3.16273	3.00453	2.71633
	1.45158	4.02174	3.68293	3.35391	3.17078	3.03003	2.70213
	1.45167	4.01268	3.69256	3.29734	3.16476	2.98334	2.71647
	1.45176	4.06543	3.65916	3.26904	3.03701	2.99016	2.66438
	1.45185	4.01544	3.65299	3.29402	3.0663	3.02033	2.65262
	1.45194	3.98526	3.58312	3.29298	3.06053	2.92913	2.66249
	1.45203	3.9484	3.61875	3.28385	3.11005	2.931	2.63106
	1.45212	3.95424	3.62843	3.25442	3.10406	2.95522	2.68339
	1.45221	3.98579	3.56165	3.26939	3.11804	2.94623	2.69688
	1.4523	3.91483	3.59976	3.27635	3.07084	2.92185	2.70648
	1.45239	3.88563	3.60065	3.30188	3.0395	2.91037	2.69111
	1.45248	3.93264	3.60649	3.24889	3.079	2.89163	2.66741
	1.45258	3.92315	3.61732	3.26744	3.0586	2.93201	2.62779
	1.45267	3.88674	3.5324	3.23473	3.02898	2.89276	2.59276
	1.45276	3.88643	3.56635	3.25338	3.03746	2.85883	2.61127
	1.45285	3.89532	3.56532	3.24293	3.04997	2.87467	2.63932
	1.45294	3.87428	3.5498	3.17932	3.0091	2.89792	2.64514
	1.45303	3.8216	3.50832	3.13953	3.08501	2.9148	2.66482
	1.45312	3.84469	3.50166	3.20274	3.06297	2.90863	2.64364
	1.45321	3.86526	3.51643	3.19052	2.95574	2.88812	2.61408
	1.4533	3.86255	3.5322	3.22035	2.98051	2.87873	2.59474
	1.45339	3.83898	3.4578	3.19335	3.06256	2.90232	2.64237
	1.45348	3.84843	3.51634	3.1726	3.0041	2.82599	2.67609
	1.45357	3.85843	3.55452	3.12512	2.95211	2.88064	2.60835
	1.45366	3.86737	3.49057	3.20738	3.00515	2.84931	2.63303
	1.45376	3.78356	3.46636	3.18445	3.01165	2.81173	2.6161
	1.45385	3.8421	3.42814	3.1556	3.00902	2.79374	2.63254
	1.45394	3.87367	3.42423	3.13021	2.97529	2.82242	2.57894
	1.45403	3.82524	3.43051	3.17382	3.00234	2.87746	2.54865
	1.45412	3.79537	3.45606	3.1814	2.97247	2.76121	2.58148
	1.45421	3.73844	3.42065	3.13456	2.94922	2.81398	2.58527
	1.4543	3.79207	3.46729	3.1399	2.98158	2.81868	2.60487
	1.45439	3.81066	3.4566	3.11087	2.92925	2.77879	2.55367
	1.45448	3.74506	3.42423	3.09016	2.9241	2.8198	2.53686
	1.45457	3.72042	3.37344	3.11359	2.95558	2.72217	2.49678
	1.45466	3.72894	3.43593	3.11801	2.92728	2.81072	2.54113
	1.45475	3.78267	3.4272	3.06656	2.89974	2.75625	2.57452
	1.45484	3.74713	3.40165	3.08747	2.89259	2.79408	2.53946
	1.45494	3.71989	3.37703	3.1008	2.92537	2.77635	2.50987
	1.45503	3.64232	3.34735	3.07706	2.93267	2.72798	2.51557
	1.45512	3.6448	3.31356	2.99353	2.92114	2.73151	2.4667
	1.45521	3.68602	3.326	3.04477	2.90061	2.78774	2.52453
	1.4553	3.72955	3.37047	3.06813	2.8674	2.73613	2.51049
	1.45539	3.69419	3.41456	3.06832	2.87151	2.69579	2.47141
	1.45548	3.74786	3.3728	3.05396	2.91579	2.77386	2.46991
	1.45557	3.64554	3.31423	3.03216	2.90724	2.77546	2.5301
	1.45566	3.65759	3.34017	3.07144	2.90367	2.72323	2.51495
	1.45575	3.67235	3.31933	3.06005	2.87934	2.75228	2.52673
	1.45584	3.60648	3.30275	3.02263	2.84655	2.75509	2.48412
	1.45593	3.72463	3.33012	3.00433	2.89863	2.71042	2.47776
	1.45602	3.62983	3.30108	2.9968	2.8717	2.71396	2.48139
	1.45612	3.58638	3.24701	3.04807	2.85419	2.70465	2.47008
	1.45621	3.60248	3.27249	3.05155	2.87645	2.70032	2.45422
	1.4563	3.6466	3.30299	3.00644	2.83462	2.77061	2.46399
	1.45639	3.65647	3.27459	2.99196	2.77611	2.70616	2.42796
	1.45648	3.61841	3.23969	3.0039	2.82128	2.70214	2.45146
	1.45657	3.58348	3.3184	3.00083	2.80569	2.67745	2.43676
	1.45666	3.58245	3.30149	2.95608	2.80994	2.70037	2.4311
	1.45675	3.56211	3.27907	2.97864	2.79034	2.65619	2.4148
	1.45684	3.58347	3.30463	2.91076	2.76646	2.6321	2.44382
	1.45693	3.57192	3.27759	2.95762	2.75911	2.67977	2.48196
	1.45702	3.55706	3.27247	2.97229	2.86731	2.66923	2.44926
	1.45711	3.55006	3.26478	2.94411	2.83456	2.60911	2.42847
	1.4572	3.59582	3.24402	2.90321	2.77232	2.62239	2.46223
	1.4573	3.55543	3.2351	2.87079	2.79006	2.62571	2.41213
	1.45739	3.53358	3.15326	2.91878	2.6959	2.60459	2.44424
	1.45748	3.47428	3.19227	2.82943	2.74867	2.60043	2.42039
	1.45757	3.5231	3.164	2.9129	2.78326	2.61649	2.34831
	1.45766	3.52122	3.19114	2.88586	2.77186	2.59283	2.38064
	1.45775	3.44875	3.16967	2.9105	2.73473	2.65455	2.36336
	1.45784	3.42362	3.16461	2.90703	2.71328	2.63924	2.35505
	1.45793	3.51627	3.18585	2.89906	2.75894	2.62674	2.37298
	1.45802	3.51232	3.16172	2.80455	2.74224	2.69411	2.39665
	1.45811	3.53479	3.16424	2.8497	2.71871	2.58766	2.3769
	1.4582	3.4688	3.15281	2.9293	2.72606	2.61052	2.35813
	1.45829	3.4559	3.14086	2.82742	2.65315	2.49094	2.30931
	1.45838	3.39688	3.17816	2.88108	2.70375	2.58581	2.36394
	1.45848	3.47468	3.2128	2.86266	2.74026	2.58909	2.37684
	1.45857	3.43038	3.20748	2.83936	2.74268	2.55782	2.41758
	1.45866	3.42024	3.15829	2.8323	2.7844	2.58546	2.38576
	1.45875	3.41501	3.14636	2.83256	2.74015	2.5613	2.40603
	1.45884	3.36563	3.08891	2.89481	2.73782	2.57329	2.3611
	1.45893	3.43181	3.05269	2.82881	2.69666	2.55061	2.36296
	1.45902	3.42763	3.04668	2.85098	2.67571	2.56673	2.33741
	1.45911	3.32972	3.0136	2.77079	2.70271	2.55955	2.32773
	1.4592	3.33386	3.05672	2.80805	2.65542	2.59696	2.38566
	1.45929	3.37887	3.07613	2.76948	2.59047	2.55439	2.33706
	1.45938	3.35693	3.07956	2.75752	2.61985	2.54913	2.35105
	1.45947	3.36488	3.05218	2.77118	2.60014	2.55545	2.33701
	1.45956	3.35843	3.04333	2.78884	2.61441	2.56469	2.31931
	1.45966	3.3333	3.07168	2.77206	2.67061	2.48972	2.29551
	1.45975	3.29285	3.02087	2.80391	2.6314	2.54968	2.2921
	1.45984	3.30847	3.03294	2.82997	2.6392	2.49579	2.29065
	1.45993	3.292	3.06912	2.78527	2.61087	2.50252	2.23307
	1.46002	3.30319	2.98865	2.71596	2.57059	2.43846	2.28351
	1.46011	3.32569	3.00526	2.76269	2.57379	2.53222	2.27722
	1.4602	3.27605	3.02947	2.72278	2.64729	2.51817	2.29359
	1.46029	3.28336	3.00671	2.76812	2.60997	2.48379	2.26413
	1.46038	3.345	2.9772	2.69936	2.58522	2.45943	2.31951
	1.46047	3.32813	2.97563	2.71193	2.59106	2.48707	2.25851
	1.46056	3.27986	2.92331	2.71338	2.57258	2.49444	2.21789
	1.46065	3.29737	2.98511	2.70343	2.61251	2.43726	2.25384
	1.46074	3.25994	3.00029	2.75565	2.52426	2.43871	2.26347
	1.46083	3.2231	2.93977	2.70733	2.53085	2.46314	2.25735
	1.46093	3.31501	2.93051	2.68067	2.5401	2.45367	2.22646
	1.46102	3.32719	2.87698	2.67822	2.57409	2.46019	2.23498
	1.46111	3.21298	2.91176	2.71204	2.55738	2.44204	2.23857
	1.4612	3.2408	2.91463	2.65175	2.55712	2.43719	2.23328
	1.46129	3.21274	2.9121	2.73193	2.5508	2.4175	2.22315
	1.46138	3.23681	2.92486	2.62267	2.50794	2.47843	2.22231
	1.46147	3.26705	2.969	2.63831	2.54122	2.38607	2.21439
	1.46156	3.2425	2.95428	2.60271	2.55712	2.41341	2.20433
	1.46165	3.21071	2.98937	2.61289	2.50601	2.41526	2.23478
	1.46174	3.22342	2.94318	2.69093	2.49002	2.39672	2.18977
	1.46183	3.173	2.88988	2.66482	2.53586	2.38051	2.21395
	1.46192	3.16062	2.86329	2.61328	2.50714	2.43055	2.22306
	1.46201	3.20098	2.89432	2.69091	2.5498	2.37849	2.22304
	1.46211	3.13871	2.83539	2.64666	2.52021	2.40457	2.17796
	1.4622	3.14138	2.85965	2.59949	2.48887	2.42436	2.15454
	1.46229	3.15348	2.91341	2.62824	2.52228	2.4118	2.16697
	1.46238	3.13037	2.85291	2.56185	2.4789	2.3503	2.1914
	1.46247	3.14	2.8398	2.55362	2.5055	2.34553	2.14151
	1.46256	3.11834	2.88958	2.54572	2.46965	2.38117	2.17148
	1.46265	3.14168	2.87401	2.62056	2.44751	2.37099	2.14668
	1.46274	3.08687	2.88963	2.58828	2.44142	2.34065	2.12177
	1.46283	3.10676	2.83188	2.57257	2.47761	2.31398	2.12087
	1.46292	3.08569	2.87981	2.59082	2.44906	2.3447	2.13892
	1.46301	3.10138	2.87009	2.54541	2.44105	2.34494	2.17265
	1.4631	3.06587	2.81171	2.59461	2.46983	2.30589	2.15681
	1.46319	3.04327	2.86026	2.58584	2.48969	2.35253	2.17814
	1.46329	3.11421	2.8996	2.61648	2.44374	2.34668	2.15496
	1.46338	3.0494	2.85528	2.6113	2.42988	2.34614	2.17836
	1.46347	3.0823	2.83872	2.57624	2.42371	2.29978	2.17372
	1.46356	3.02727	2.79844	2.54762	2.4131	2.30513	2.09232
	1.46365	3.06511	2.73307	2.50528	2.42887	2.2942	2.09366
	1.46374	3.03154	2.78293	2.56657	2.44403	2.29015	2.10576
	1.46383	3.09748	2.78282	2.56125	2.44882	2.27024	2.13486
	1.46392	3.0464	2.82394	2.52934	2.40039	2.26928	2.09001
	1.46401	3.04974	2.74275	2.49087	2.40423	2.25626	2.14045
	1.4641	3.01273	2.77031	2.52912	2.37967	2.26105	2.11925
	1.46419	3.08094	2.76111	2.49174	2.39281	2.21691	2.14
	1.46428	3.01996	2.73485	2.49511	2.36279	2.29108	2.11387
	1.46437	2.98542	2.742	2.51867	2.37278	2.2449	2.08227
	1.46447	2.9342	2.74285	2.50523	2.37502	2.27954	2.10607
	1.46456	2.97778	2.75367	2.50319	2.36337	2.25941	2.06793
	1.46465	3.02589	2.78571	2.4741	2.38974	2.26379	2.07053
	1.46474	2.96484	2.73237	2.50237	2.43496	2.27189	2.06862
	1.46483	3.05057	2.78762	2.4967	2.38371	2.26241	2.07345
	1.46492	2.99219	2.71411	2.48782	2.34522	2.24922	2.05002
	1.46501	2.93406	2.70882	2.47934	2.3208	2.22602	2.08165
	1.4651	2.93886	2.6879	2.42999	2.3927	2.27522	2.04167
	1.46519	2.96237	2.7607	2.43542	2.36545	2.27104	2.05423
	1.46528	2.91288	2.73284	2.48655	2.35565	2.22728	2.08882
	1.46537	2.98656	2.74366	2.46031	2.33238	2.20682	2.06418
	1.46546	2.98692	2.74173	2.46846	2.32918	2.18968	2.08439
	1.46555	2.97398	2.66908	2.43667	2.33549	2.21763	2.04231
	1.46565	2.96872	2.63485	2.45599	2.3687	2.21445	2.04609
	1.46574	2.89006	2.70038	2.47785	2.31811	2.25584	2.0578
	1.46583	2.93122	2.68768	2.43597	2.32	2.23458	2.04745
	1.46592	2.90046	2.7209	2.43545	2.34483	2.21885	2.02676
	1.46601	2.93997	2.65344	2.44447	2.31273	2.20973	2.01376
	1.4661	2.91724	2.66277	2.44153	2.25309	2.19167	1.99216
	1.46619	2.92259	2.66858	2.42689	2.27205	2.1709	2.01369
	1.46628	2.90789	2.61483	2.38683	2.24759	2.19531	2.02838
	1.46637	2.84601	2.62275	2.40151	2.30222	2.17379	1.99883
	1.46646	2.84543	2.58312	2.38051	2.2886	2.18689	1.98174
	1.46655	2.83099	2.60727	2.34953	2.27439	2.16855	1.9705
	1.46664	2.82269	2.63701	2.40525	2.26675	2.19385	2.00513
	1.46673	2.86293	2.66688	2.35803	2.27529	2.17511	2.00693
	1.46683	2.82565	2.65666	2.35961	2.2365	2.2139	1.96679
	1.46692	2.80708	2.61296	2.41001	2.25153	2.16822	1.97848
	1.46701	2.80322	2.62264	2.36838	2.28995	2.14173	1.94256
	1.4671	2.8371	2.59063	2.33783	2.24373	2.16725	1.91203
	1.46719	2.80372	2.60228	2.33016	2.21783	2.15045	1.97147
	1.46728	2.82491	2.55823	2.30799	2.22378	2.13565	1.99568
	1.46737	2.78107	2.57461	2.32127	2.26382	2.12739	1.96476
	1.46746	2.79728	2.57152	2.37181	2.23602	2.11069	1.95307
	1.46755	2.77427	2.57941	2.33635	2.21	2.1291	1.95604
	1.46764	2.76106	2.58781	2.37784	2.27147	2.17805	1.94604
	1.46773	2.79505	2.56468	2.34551	2.24468	2.10481	1.96309
	1.46782	2.79343	2.52893	2.27171	2.25167	2.14611	1.94488
	1.46791	2.78543	2.51872	2.28235	2.198	2.1621	1.93355
	1.46801	2.73904	2.53834	2.27903	2.17461	2.1166	1.89766
	1.4681	2.82046	2.58051	2.25887	2.19585	2.14061	1.88528
	1.46819	2.74666	2.48146	2.33723	2.16363	2.11126	1.95048
	1.46828	2.72215	2.47217	2.32252	2.14003	2.1246	1.93913
	1.46837	2.73769	2.50312	2.26854	2.1191	2.09727	1.87397
	1.46846	2.6898	2.45766	2.29805	2.14215	2.03923	1.92515
	1.46855	2.75766	2.50187	2.33692	2.20838	2.10356	1.90733
	1.46864	2.73838	2.47495	2.2875	2.17902	2.08119	1.89961
	1.46873	2.74663	2.49732	2.28388	2.14872	2.05125	1.93938
	1.46882	2.77993	2.45454	2.27997	2.14854	2.02306	1.9202
	1.46891	2.72813	2.44406	2.25662	2.12756	2.07132	1.91145
	1.469	2.65951	2.48083	2.19187	2.12981	2.08532	1.89318
	1.46909	2.69115	2.45868	2.20576	2.13017	2.04729	1.86059
	1.46919	2.69224	2.45979	2.24296	2.11656	2.05177	1.89902
	1.46928	2.71398	2.43815	2.21611	2.09705	2.03983	1.88571
	1.46937	2.65723	2.45374	2.18051	2.13683	2.00362	1.85419
	1.46946	2.66648	2.42662	2.22914	2.14029	2.00107	1.86575
	1.46955	2.68357	2.42861	2.20848	2.13479	2.03359	1.85791
	1.46964	2.66294	2.46077	2.17312	2.12716	2.00291	1.85419
	1.46973	2.63808	2.43567	2.19106	2.10373	2.02343	1.89249
	1.46982	2.60788	2.44529	2.20687	2.08089	2.06291	1.85243
	1.46991	2.60377	2.4111	2.18202	2.08849	2.03875	1.84549
	1.47	2.58744	2.39738	2.16717	2.12841	2.01475	1.83932
	1.47009	2.61221	2.37068	2.14094	2.11093	2.00372	1.83206
	1.47018	2.61135	2.3661	2.14564	2.09382	2.05467	1.8682
	1.47027	2.59004	2.37002	2.15717	2.1455	1.98507	1.86357
	1.47037	2.60491	2.35567	2.17716	2.1047	2.03152	1.86593
	1.47046	2.55859	2.38422	2.1669	2.10388	2.001	1.84213
	1.47055	2.61077	2.38657	2.19904	2.06676	1.98443	1.80531
	1.47064	2.54759	2.34976	2.18183	2.04225	1.96662	1.804
	1.47073	2.55035	2.34319	2.16397	2.06631	1.93979	1.82192
	1.47082	2.55993	2.33069	2.13687	2.05312	1.98348	1.82251
	1.47091	2.54197	2.33741	2.14679	2.04777	1.96065	1.82469
	1.471	2.57041	2.34344	2.16596	2.06345	1.94503	1.80741
	1.47109	2.56812	2.35672	2.12893	2.01986	1.90546	1.79598
	1.47118	2.57773	2.32807	2.10876	2.0129	1.94319	1.80673
	1.47127	2.56908	2.36262	2.12572	2.02576	1.94255	1.77425
	1.47136	2.56454	2.36801	2.09254	2.0063	1.92027	1.77054
	1.47145	2.55256	2.35412	2.11055	1.98803	1.99673	1.76067
	1.47155	2.52161	2.2782	2.12765	2.02817	1.92824	1.77246
	1.47164	2.52186	2.29513	2.13656	2.03271	1.94353	1.75711
	1.47173	2.49939	2.27826	2.11193	2.00903	1.95458	1.79695
	1.47182	2.53546	2.31146	2.10977	1.97175	1.89876	1.75657
	1.47191	2.49867	2.24338	2.07948	1.98316	1.933	1.74563
	1.472	2.50614	2.27895	2.07423	1.99835	1.96088	1.76858
	1.47209	2.46847	2.22589	2.0658	1.95927	1.92252	1.74372
	1.47218	2.45844	2.28493	2.02796	1.97261	1.8738	1.72409
	1.47227	2.46635	2.28723	2.07971	1.97231	1.92715	1.7276
	1.47236	2.44582	2.28774	2.09953	1.9924	1.89219	1.72205
	1.47245	2.48097	2.25543	1.97136	1.94104	1.8708	1.72009
	1.47254	2.45913	2.26449	2.04951	1.977	1.89744	1.70174
	1.47263	2.45297	2.27823	2.05513	1.95425	1.90275	1.72289
	1.47273	2.44955	2.26066	2.04447	1.9775	1.88103	1.74488
	1.47282	2.39671	2.24822	2.05544	1.93784	1.8805	1.72327
	1.47291	2.41791	2.25373	1.9711	2.01095	1.84165	1.72914
	1.473	2.43033	2.22232	2.0498	1.9527	1.88013	1.74679
	1.47309	2.45966	2.2311	2.04408	1.92229	1.857	1.72167
	1.47318	2.41118	2.2141	2.04031	1.94452	1.83727	1.72059
	1.47327	2.38794	2.20553	2.0159	1.97132	1.84234	1.72682
	1.47336	2.3974	2.20542	2.04877	1.91205	1.8866	1.7378
	1.47345	2.44182	2.24381	2.01653	1.94982	1.87719	1.74501
	1.47354	2.41847	2.23059	1.9648	1.93241	1.84018	1.71323
	1.47363	2.38754	2.23219	1.95498	1.89537	1.84727	1.70042
	1.47372	2.37174	2.20098	1.99927	1.87484	1.85151	1.69145
	1.47381	2.39606	2.19291	1.99106	1.86893	1.83422	1.69428
	1.47391	2.39942	2.18995	1.96706	1.9298	1.79976	1.69607
	1.474	2.38384	2.18627	2.02382	1.89417	1.79307	1.67428
	1.47409	2.37952	2.15795	2.01353	1.91781	1.81049	1.7056
	1.47418	2.3354	2.19315	1.95601	1.92482	1.81898	1.73168
	1.47427	2.32524	2.16739	1.98416	1.88845	1.8053	1.70109
	1.47436	2.31018	2.11431	1.98435	1.86288	1.80056	1.70183
	1.47445	2.32899	2.16089	1.94928	1.89406	1.79257	1.63838
	1.47454	2.29093	2.14738	1.95778	1.89123	1.75819	1.68257
	1.47463	2.28454	2.12913	1.94252	1.88298	1.80441	1.65744
	1.47472	2.34371	2.16365	1.97141	1.84623	1.82406	1.69109
	1.47481	2.30543	2.11769	1.93832	1.85156	1.7923	1.67468
	1.4749	2.27826	2.12912	1.89926	1.8738	1.79482	1.63777
	1.47499	2.33563	2.08085	1.93293	1.86242	1.82428	1.61553
	1.47509	2.26985	2.10152	1.93341	1.8588	1.77408	1.63092
	1.47518	2.28282	2.16146	1.91854	1.83777	1.77808	1.64266
	1.47527	2.27744	2.11239	1.91117	1.81848	1.79107	1.61743
	1.47536	2.30791	2.08913	1.88688	1.81393	1.77461	1.57757
	1.47545	2.27975	2.09068	1.89899	1.82821	1.76025	1.63091
	1.47554	2.29723	2.10009	1.92517	1.83808	1.75955	1.6482
	1.47563	2.26361	2.09357	1.87886	1.81007	1.76877	1.62821
	1.47572	2.26744	2.01867	1.87362	1.84136	1.74318	1.61973
	1.47581	2.2542	2.06991	1.93549	1.81546	1.75898	1.65648
	1.4759	2.22567	2.09149	1.88729	1.82187	1.7306	1.63065
	1.47599	2.22183	2.03649	1.85974	1.81908	1.75399	1.61575
	1.47608	2.21201	2.02763	1.91208	1.78474	1.78569	1.61845
	1.47617	2.24089	2.08229	1.91832	1.80685	1.75466	1.60815
	1.47627	2.26263	2.04417	1.8626	1.7979	1.74178	1.56311
	1.47636	2.25619	1.97945	1.86128	1.75937	1.72867	1.57616
	1.47645	2.20305	2.0081	1.89091	1.78324	1.75312	1.56799
	1.47654	2.22273	2.07537	1.89236	1.7983	1.73861	1.51954
	1.47663	2.23126	2.01829	1.84414	1.76948	1.69514	1.51865
	1.47672	2.2535	2.02601	1.87106	1.76526	1.72491	1.52382
	1.47681	2.26993	2.06411	1.8095	1.76483	1.72158	1.5482
	1.4769	2.22706	2.08094	1.83773	1.76472	1.69625	1.56158
	1.47699	2.18123	2.04046	1.82783	1.76731	1.66177	1.54539
	1.47708	2.20731	2.01125	1.86166	1.79883	1.68693	1.52474
	1.47717	2.20512	1.98696	1.83355	1.79614	1.69786	1.53488
	1.47726	2.22302	2.00459	1.89837	1.79009	1.66057	1.58143
	1.47735	2.20849	2.01136	1.82168	1.73404	1.66039	1.54136
	1.47745	2.20688	1.97271	1.82579	1.73016	1.68031	1.55771
	1.47754	2.19977	1.96195	1.79703	1.73359	1.67728	1.57931
	1.47763	2.21511	1.98877	1.82923	1.76242	1.65489	1.58443
	1.47772	2.15791	1.96449	1.8017	1.75936	1.65305	1.53076
	1.47781	2.16039	1.95806	1.81153	1.74175	1.64318	1.55922
	1.4779	2.151	1.94595	1.85486	1.75532	1.64499	1.55653
	1.47799	2.13024	1.95738	1.78291	1.72502	1.66149	1.5303
	1.47808	2.15447	1.92848	1.8098	1.7328	1.64377	1.52342
	1.47817	2.15285	1.92918	1.77875	1.69883	1.63956	1.50357
	1.47826	2.12938	1.93266	1.76799	1.69239	1.67069	1.48817
	1.47835	2.09025	1.98089	1.82327	1.68147	1.68918	1.48329
	1.47844	2.12982	1.97632	1.83069	1.69396	1.6568	1.52936
	1.47853	2.11053	1.94338	1.78822	1.70534	1.6822	1.51741
	1.47862	2.12819	1.94802	1.77627	1.68352	1.64705	1.50798
	1.47872	2.05604	1.91341	1.72778	1.63676	1.59291	1.46535
	1.47881	2.08243	1.87403	1.76632	1.67047	1.59847	1.46261
	1.4789	2.09639	1.90393	1.76609	1.68369	1.61117	1.47581
	1.47899	2.08528	1.86812	1.75977	1.66502	1.61937	1.50712
	1.47908	2.09009	1.92246	1.75058	1.68967	1.64248	1.4928
	1.47917	2.07935	1.91439	1.7578	1.66838	1.62282	1.48706
	1.47926	2.09434	1.88582	1.78723	1.65498	1.59555	1.45777
	1.47935	2.05513	1.87098	1.77571	1.66233	1.605	1.52058
	1.47944	2.05786	1.88037	1.69899	1.62652	1.5686	1.47606
	1.47953	2.03245	1.90392	1.6917	1.66065	1.56174	1.46347
	1.47962	2.03654	1.87561	1.71456	1.65654	1.59267	1.45033
	1.47971	2.04299	1.91579	1.68755	1.6587	1.58682	1.45064
	1.4798	2.04241	1.89004	1.67594	1.62164	1.61039	1.47628
	1.4799	2.05101	1.87392	1.71564	1.64891	1.60073	1.48344
	1.47999	2.05886	1.89512	1.70546	1.63501	1.57741	1.44319
	1.48008	2.023	1.88183	1.70633	1.56875	1.58796	1.45774
	1.48017	2.02348	1.87502	1.72897	1.61849	1.6063	1.45701
	1.48026	2.00043	1.88388	1.74327	1.66596	1.57151	1.45843
	1.48035	2.04224	1.87709	1.70452	1.62758	1.55574	1.46637
	1.48044	1.9977	1.85723	1.67557	1.64822	1.54406	1.47665
	1.48053	2.02914	1.80591	1.7142	1.60896	1.58602	1.41982
	1.48062	1.99436	1.81198	1.68246	1.58388	1.56367	1.40507
	1.48071	1.96871	1.82407	1.63877	1.67918	1.56593	1.42555
	1.4808	1.9721	1.81202	1.67583	1.64657	1.56044	1.40663
	1.48089	2.00539	1.84187	1.67834	1.58967	1.50531	1.40377
	1.48098	2.03482	1.81873	1.68474	1.60322	1.52637	1.41477
	1.48108	2.00774	1.87426	1.70948	1.57282	1.54422	1.43183
	1.48117	2.02524	1.85517	1.65074	1.56607	1.53568	1.40137
[truncated: 2,411 more rows]

## Sheet: Figure 3b
Figure 3b
	Energy (eV)	PL intensity (a.u)	PL intensity (a.u)	PL intensity (a.u)	PL intensity (a.u)	PL intensity (a.u)	PL intensity (a.u)	PL intensity (a.u)	PL intensity (a.u)	PL intensity (a.u)	PL intensity (a.u)	PL intensity (a.u)
		0V	0.1V	0.2V	0.3V	0.4V	0.5V	0.6V	0.7V	0.8V	0.9V	1V
	1.40002	0.00061661	6.1262	6.04953	6.02694	5.99539	5.97202	5.98146	6.01711	6.02783	6.10179	6.04846
	1.40011	0.000617502	6.10639	6.06765	6.04235	5.98166	5.99827	6.05865	6.06787	6.035	6.156	6.03392
	1.4002	0.000615486	6.14725	6.07732	6.0334	6.04828	6.03919	5.99837	6.05817	6.04297	6.10256	6.04033
	1.4003	0.00060989	6.08439	6.02711	5.96922	6.0155	5.99863	6.01244	6.04311	6.04567	6.02414	6.04142
	1.40039	0.000617715	6.1383	6.07416	6.0225	6.10753	6.01786	6.04369	6.10093	6.10482	6.06742	6.0843
	1.40048	0.000618284	6.15493	6.07741	6.06297	6.11407	6.0657	6.08406	6.08212	6.06413	6.09869	6.06819
	1.40057	0.000622833	6.1878	6.08498	6.07862	6.05183	6.09111	6.07115	6.08648	6.05909	6.18216	6.10173
	1.40066	0.000624606	6.13674	6.14279	6.06926	6.05696	6.0776	6.12238	6.05669	6.0894	6.1455	6.09723
	1.40075	0.000625478	6.1866	6.12329	6.10198	6.09094	6.0405	6.11151	6.11084	6.15138	6.18128	6.11621
	1.40084	0.000622858	6.21916	6.11304	6.10515	6.08251	6.05432	6.1434	6.08205	6.09717	6.20118	6.11116
	1.40093	0.000622108	6.24193	6.13869	6.13711	6.11529	6.03573	6.09799	6.10915	6.12338	6.14263	6.12219
	1.40102	0.000624313	6.20038	6.18781	6.17391	6.09637	6.03946	6.10463	6.10452	6.15648	6.15691	6.1129
	1.40111	0.00062652	6.1622	6.15939	6.13145	6.13093	6.03765	6.10972	6.14723	6.15445	6.15783	6.10909
	1.4012	0.000625799	6.25518	6.20245	6.12796	6.16379	6.09063	6.16695	6.11845	6.15471	6.14884	6.11062
	1.40129	0.000621913	6.25541	6.22101	6.14259	6.13674	6.05435	6.16179	6.16294	6.16108	6.17892	6.09528
	1.40138	0.00062671	6.26593	6.1825	6.15386	6.17685	6.09391	6.17874	6.14866	6.1863	6.22747	6.16745
	1.40147	0.00062651	6.28013	6.20104	6.15363	6.17689	6.14291	6.13188	6.16795	6.13924	6.23413	6.15634
	1.40157	0.000629665	6.27038	6.19116	6.14099	6.18778	6.119	6.13945	6.0976	6.15557	6.21757	6.16524
	1.40166	0.000633493	6.25239	6.23185	6.17317	6.18395	6.13788	6.18348	6.13708	6.1831	6.21084	6.18059
	1.40175	0.000631536	6.29166	6.27216	6.19653	6.17817	6.13227	6.23539	6.12404	6.207	6.23879	6.26288
	1.40184	0.000636221	6.28211	6.22411	6.21339	6.20436	6.18148	6.20139	6.17389	6.27416	6.2677	6.2108
	1.40193	0.00063862	6.31459	6.25572	6.19219	6.22815	6.18087	6.1796	6.21485	6.25281	6.24925	6.22558
	1.40202	0.00063766	6.35139	6.27548	6.22795	6.21212	6.21254	6.21136	6.18219	6.27821	6.24384	6.21602
	1.40211	0.000633836	6.39455	6.25976	6.23824	6.23461	6.17987	6.26519	6.17677	6.21702	6.27745	6.1927
	1.4022	0.000635782	6.34526	6.26499	6.24175	6.21069	6.15815	6.26685	6.23394	6.21299	6.27411	6.24018
	1.40229	0.000640776	6.29681	6.28492	6.24722	6.17649	6.21454	6.23287	6.22021	6.26742	6.26798	6.21219
	1.40238	0.000641069	6.35732	6.32781	6.26825	6.27509	6.17861	6.22873	6.18204	6.28473	6.30371	6.27883
	1.40247	0.000642429	6.33847	6.31192	6.26153	6.22708	6.21059	6.23943	6.26074	6.26217	6.28678	6.28197
	1.40256	0.000643671	6.3832	6.29496	6.30291	6.28082	6.23605	6.27241	6.23942	6.31716	6.30192	6.29921
	1.40265	0.000644006	6.40141	6.29446	6.27307	6.30868	6.2542	6.30268	6.22613	6.29751	6.31611	6.27285
	1.40275	0.00064345	6.4449	6.34876	6.30104	6.28243	6.272	6.26886	6.24691	6.25931	6.3511	6.27054
	1.40284	0.000645437	6.41016	6.3356	6.29722	6.29939	6.25527	6.2935	6.28684	6.34407	6.3494	6.27463
	1.40293	0.000642413	6.43314	6.33788	6.34315	6.30419	6.27662	6.35924	6.26822	6.32847	6.3254	6.29391
	1.40302	0.000645879	6.43662	6.37221	6.32946	6.30713	6.24423	6.29149	6.28002	6.28665	6.35806	6.34774
	1.40311	0.00064833	6.4176	6.36756	6.30674	6.30116	6.2776	6.30517	6.30505	6.30334	6.3395	6.30155
	1.4032	0.000645834	6.4491	6.3967	6.33115	6.33209	6.33409	6.33017	6.32495	6.36831	6.39838	6.31371
	1.40329	0.000647864	6.45007	6.3982	6.35619	6.33889	6.28233	6.32871	6.33452	6.34086	6.39079	6.35599
	1.40338	0.000649151	6.43439	6.42526	6.37302	6.37304	6.30781	6.3179	6.34514	6.36846	6.38749	6.32589
	1.40347	0.000652456	6.45678	6.39883	6.39489	6.39041	6.30204	6.36415	6.38757	6.39447	6.40667	6.37664
	1.40356	0.00065066	6.51276	6.41426	6.36583	6.36128	6.36219	6.40671	6.36808	6.38563	6.38061	6.34104
	1.40365	0.000651637	6.47998	6.42193	6.37446	6.39478	6.32496	6.37423	6.38522	6.36949	6.44143	6.3855
	1.40374	0.000656642	6.49556	6.46857	6.39559	6.39198	6.33662	6.39073	6.39367	6.40626	6.46071	6.42064
	1.40383	0.000655643	6.51351	6.45441	6.41015	6.41554	6.33247	6.40548	6.38083	6.39181	6.41418	6.37398
	1.40393	0.000657362	6.50125	6.41146	6.42617	6.39243	6.33509	6.39153	6.37683	6.40602	6.40065	6.38613
	1.40402	0.000654422	6.50423	6.49466	6.42301	6.43516	6.36332	6.43219	6.40138	6.42695	6.4152	6.41623
	1.40411	0.000656087	6.51504	6.47732	6.4496	6.41602	6.30985	6.4272	6.41997	6.42141	6.42242	6.38954
	1.4042	0.000661073	6.57439	6.49673	6.45651	6.45066	6.38831	6.42721	6.43232	6.4184	6.44321	6.41404
	1.40429	0.000655961	6.56446	6.489	6.47248	6.47454	6.43405	6.45135	6.44488	6.42607	6.4326	6.43807
	1.40438	0.000662867	6.54457	6.51041	6.51163	6.46425	6.41716	6.46335	6.4549	6.4666	6.44601	6.42298
	1.40447	0.000659907	6.59679	6.55127	6.50488	6.4775	6.4309	6.44463	6.46137	6.43706	6.47128	6.43089
	1.40456	0.00066585	6.55797	6.5308	6.49777	6.52281	6.42621	6.47022	6.45505	6.48032	6.45397	6.44697
	1.40465	0.00066552	6.60884	6.55431	6.49764	6.49673	6.44977	6.46407	6.48248	6.47538	6.45591	6.45266
	1.40474	0.000664361	6.62942	6.53031	6.55157	6.48971	6.41432	6.47518	6.4926	6.5122	6.48486	6.40545
	1.40483	0.000669535	6.62193	6.60843	6.54193	6.52876	6.45572	6.50021	6.47069	6.52163	6.50881	6.45437
	1.40492	0.000667677	6.62755	6.58551	6.53495	6.51873	6.48026	6.52703	6.49376	6.51638	6.53289	6.46084
	1.40501	0.000669285	6.63289	6.56297	6.53337	6.53295	6.49089	6.51948	6.50695	6.51981	6.52484	6.49259
	1.40511	0.000671948	6.65867	6.613	6.5002	6.53736	6.50058	6.52937	6.55946	6.49692	6.5025	6.49605
	1.4052	0.000672129	6.66676	6.60361	6.53759	6.56809	6.49409	6.52076	6.53873	6.53555	6.52048	6.49964
	1.40529	0.000671088	6.65401	6.61427	6.58725	6.59892	6.51814	6.54569	6.51984	6.55204	6.55277	6.51373
	1.40538	0.000670388	6.67431	6.62729	6.56984	6.56525	6.51581	6.55314	6.50844	6.56196	6.58022	6.50947
	1.40547	0.000673012	6.69682	6.61378	6.59501	6.58213	6.50617	6.52825	6.55766	6.55893	6.56321	6.51022
	1.40556	0.000677117	6.69586	6.65127	6.58064	6.54918	6.5517	6.56322	6.53511	6.58861	6.57307	6.54369
	1.40565	0.000678108	6.67621	6.67019	6.61951	6.56694	6.53497	6.55599	6.56479	6.56545	6.60192	6.55812
	1.40574	0.000674457	6.73779	6.66244	6.63431	6.57523	6.55465	6.58918	6.59901	6.60423	6.61566	6.53554
	1.40583	0.000677958	6.72075	6.67943	6.63264	6.58078	6.53466	6.5676	6.59419	6.63148	6.56729	6.54708
	1.40592	0.00067904	6.74512	6.69231	6.65926	6.62322	6.58629	6.60097	6.58667	6.60927	6.60733	6.59572
	1.40601	0.000679865	6.76739	6.67126	6.66149	6.65723	6.59586	6.5931	6.61888	6.60676	6.64835	6.60724
	1.4061	0.000682812	6.77669	6.68973	6.65336	6.65037	6.53704	6.64642	6.61152	6.60763	6.64277	6.5821
	1.40619	0.000683135	6.75502	6.71542	6.66914	6.67158	6.5779	6.63446	6.61939	6.62199	6.65072	6.60937
	1.40629	0.000683871	6.78277	6.72035	6.6448	6.63388	6.61641	6.65974	6.64826	6.653	6.64296	6.58117
	1.40638	0.000684873	6.80221	6.75493	6.68879	6.70699	6.64472	6.66939	6.62701	6.64544	6.67444	6.5832
	1.40647	0.0006863	6.81777	6.77104	6.69289	6.67797	6.6476	6.67153	6.62469	6.66652	6.68806	6.6294
	1.40656	0.000686567	6.82142	6.7648	6.69246	6.70676	6.6459	6.71389	6.64738	6.70214	6.66242	6.60724
	1.40665	0.000689979	6.82696	6.77533	6.73087	6.70609	6.65522	6.67703	6.70317	6.65269	6.6875	6.64245
	1.40674	0.000689593	6.83868	6.79517	6.74619	6.71882	6.66822	6.69113	6.68005	6.68191	6.69863	6.64746
	1.40683	0.000685752	6.83246	6.8015	6.74909	6.71158	6.67516	6.69715	6.70631	6.72001	6.68481	6.68046
	1.40692	0.000691132	6.87285	6.79545	6.70898	6.72495	6.66207	6.70221	6.69122	6.70549	6.66498	6.64027
	1.40701	0.000694086	6.84858	6.80303	6.76295	6.73817	6.68913	6.7273	6.6864	6.72496	6.72062	6.6898
	1.4071	0.000691133	6.91893	6.80637	6.78802	6.7757	6.7119	6.7239	6.71541	6.74702	6.70808	6.67514
	1.40719	0.00069167	6.90077	6.80268	6.81137	6.77168	6.73656	6.73071	6.7055	6.72669	6.7082	6.68414
	1.40728	0.000696087	6.90294	6.84886	6.79331	6.77529	6.76123	6.75304	6.69342	6.71452	6.74955	6.68766
	1.40737	0.000697171	6.91273	6.86651	6.81485	6.77092	6.74098	6.74119	6.7026	6.71843	6.76744	6.71118
	1.40747	0.000694803	6.93197	6.88216	6.8015	6.79936	6.72949	6.77712	6.77284	6.73624	6.76662	6.69953
	1.40756	0.000697614	6.92138	6.88964	6.80233	6.82302	6.74809	6.79278	6.76518	6.81029	6.77262	6.71315
	1.40765	0.000696267	6.92475	6.86292	6.81837	6.8333	6.76267	6.80006	6.79016	6.78844	6.75919	6.73155
	1.40774	0.000701294	6.94138	6.88532	6.83909	6.82102	6.78747	6.80849	6.76983	6.81096	6.76694	6.73515
	1.40783	0.000698167	6.94866	6.91018	6.85162	6.86078	6.81382	6.82605	6.81465	6.79679	6.7691	6.72195
	1.40792	0.000701022	6.97371	6.91654	6.8945	6.84441	6.82174	6.83791	6.81109	6.8152	6.78789	6.77008
	1.40801	0.000702415	6.986	6.95882	6.86223	6.85516	6.81716	6.84076	6.81129	6.80668	6.82377	6.75263
	1.4081	0.000703519	6.98896	6.93825	6.89362	6.89448	6.83597	6.8431	6.8099	6.83933	6.82994	6.7764
	1.40819	0.000704386	6.99471	6.95265	6.89975	6.8844	6.85683	6.82724	6.84048	6.82456	6.84297	6.80079
	1.40828	0.000706447	7.02468	6.97017	6.92382	6.90822	6.84522	6.8648	6.83591	6.83451	6.8349	6.81672
	1.40837	0.000709015	7.02626	6.97256	6.93925	6.8876	6.86597	6.90676	6.84304	6.84229	6.85181	6.7979
	1.40846	0.000708962	7.06825	6.9902	6.94756	6.89157	6.84522	6.87721	6.85522	6.83482	6.88475	6.77828
	1.40855	0.000709273	7.02796	6.97368	6.90937	6.87236	6.83839	6.87118	6.8506	6.85428	6.84718	6.80063
	1.40865	0.00071167	7.07717	7.01471	6.95284	6.94237	6.88403	6.90196	6.8895	6.88085	6.8638	6.83146
	1.40874	0.000712284	7.09622	7.01415	6.96821	6.92133	6.86747	6.92068	6.89807	6.90564	6.88739	6.87195
	1.40883	0.000716573	7.09275	7.01335	6.96729	6.95021	6.90436	6.93811	6.91573	6.90203	6.89962	6.88609
	1.40892	0.000715944	7.09797	7.03215	7.00052	6.96248	6.90555	6.95139	6.92005	6.93976	6.91851	6.84875
	1.40901	0.000714623	7.12568	7.04774	6.98736	6.9491	6.92925	6.96757	6.92501	6.94355	6.91433	6.86257
	1.4091	0.000715345	7.12978	7.03654	6.98959	6.97309	6.9243	6.9586	6.93554	6.92786	6.91928	6.86859
	1.40919	0.00071635	7.14015	7.06714	6.9995	6.9889	6.94424	6.94628	6.94885	6.92975	6.92574	6.88043
	1.40928	0.000720442	7.12716	7.06753	7.05221	6.99481	6.94747	6.95372	6.95387	6.90906	6.94884	6.86654
	1.40937	0.000720009	7.14894	7.08361	7.03893	7.00372	6.98441	6.98653	6.94439	6.93574	6.98128	6.89939
	1.40946	0.000720688	7.17935	7.10555	7.0568	7.02969	6.97829	6.97888	6.95719	6.9654	6.96247	6.9349
	1.40955	0.000724041	7.1877	7.11645	7.07314	7.03576	6.95729	7.01037	6.97644	6.95957	6.96513	6.93385
	1.40964	0.000722449	7.20511	7.14675	7.04964	7.05376	7.00367	6.98984	6.96967	6.97731	6.97347	6.93364
	1.40973	0.000722657	7.19744	7.13279	7.06187	7.06118	7.01735	7.02442	7.00717	7.01848	6.99228	6.92319
	1.40983	0.000725253	7.23124	7.17785	7.08166	7.0767	7.00309	7.05626	7.03278	7.00511	7.03731	6.93924
	1.40992	0.000728397	7.23038	7.15459	7.09417	7.06319	7.00878	7.04489	7.00319	7.01812	7.05495	6.9756
	1.41001	0.000728231	7.23929	7.15091	7.13076	7.08811	7.0377	7.05757	7.0443	7.00292	7.04648	6.98431
	1.4101	0.000727861	7.22038	7.18679	7.12008	7.09275	7.02583	7.08719	7.05277	7.04669	7.04468	6.93418
	1.41019	0.000729418	7.25881	7.19703	7.12673	7.11	7.03419	7.14103	7.02836	7.05541	7.05231	6.99106
	1.41028	0.000732194	7.25987	7.1834	7.14665	7.13093	7.06429	7.11648	7.04336	7.06034	7.05247	6.98533
	1.41037	0.000732597	7.27961	7.21362	7.15107	7.13253	7.07779	7.10104	7.04683	7.05062	7.04506	7.00533
	1.41046	0.000733509	7.28567	7.23096	7.19	7.136	7.08017	7.13734	7.07444	7.07685	7.07428	7.01477
	1.41055	0.000734286	7.28655	7.23847	7.17157	7.15441	7.09255	7.14698	7.08844	7.05518	7.08454	7.0345
	1.41064	0.000734797	7.32215	7.22672	7.19274	7.16703	7.10538	7.15212	7.1048	7.08681	7.08042	7.04828
	1.41073	0.000737213	7.32063	7.24949	7.20991	7.15591	7.12207	7.13533	7.11402	7.08634	7.08853	7.06009
	1.41082	0.000737804	7.31711	7.28542	7.21783	7.20908	7.12059	7.14375	7.13231	7.1377	7.10029	7.06064
	1.41091	0.000739226	7.34232	7.27182	7.23094	7.218	7.13209	7.15278	7.11764	7.14366	7.13375	7.05969
	1.41101	0.000738716	7.36283	7.29822	7.2392	7.20278	7.14165	7.17096	7.13625	7.14705	7.12017	7.03787
	1.4111	0.000740136	7.36872	7.312	7.26972	7.2169	7.16632	7.18639	7.16496	7.14498	7.1247	7.07999
	1.41119	0.000743473	7.38279	7.31715	7.25663	7.23217	7.17942	7.19794	7.17304	7.14723	7.17153	7.1033
	1.41128	0.000746641	7.39362	7.3301	7.24739	7.25081	7.17524	7.18395	7.16965	7.15786	7.16833	7.1138
	1.41137	0.000743723	7.42237	7.33883	7.25046	7.25175	7.17674	7.21388	7.18545	7.18173	7.17733	7.11393
	1.41146	0.000745434	7.42686	7.33571	7.26618	7.27463	7.21441	7.21251	7.2044	7.18825	7.18968	7.1229
	1.41155	0.000746407	7.42795	7.3708	7.28563	7.26554	7.23596	7.23348	7.18615	7.2003	7.17682	7.12036
	1.41164	0.000748459	7.42068	7.372	7.29113	7.29753	7.22949	7.24535	7.19225	7.20186	7.20126	7.14746
	1.41173	0.000750847	7.44875	7.39713	7.29656	7.29038	7.22365	7.26882	7.22437	7.20739	7.21876	7.14313
	1.41182	0.000750565	7.4619	7.38372	7.33679	7.31963	7.21625	7.26368	7.24317	7.24909	7.20687	7.14773
	1.41191	0.000751099	7.46982	7.40165	7.34896	7.32195	7.2591	7.30367	7.24039	7.22569	7.23688	7.16432
	1.412	0.000753163	7.46026	7.41252	7.35377	7.33153	7.26098	7.30883	7.25442	7.25322	7.20572	7.19764
	1.41209	0.000755585	7.49173	7.41999	7.36948	7.34871	7.29713	7.29932	7.25918	7.26607	7.24168	7.20239
	1.41219	0.000755188	7.49132	7.44229	7.3986	7.35191	7.30202	7.30073	7.2553	7.27983	7.23044	7.22613
	1.41228	0.000754611	7.52473	7.43517	7.38812	7.37325	7.31521	7.33296	7.30469	7.27392	7.27127	7.22885
	1.41237	0.000757327	7.51956	7.4572	7.39363	7.36871	7.29726	7.32224	7.31754	7.29311	7.2745	7.18479
	1.41246	0.000758908	7.51687	7.46148	7.38887	7.37056	7.32701	7.33441	7.30073	7.3116	7.29916	7.2409
	1.41255	0.000759125	7.56342	7.48171	7.43121	7.40102	7.31049	7.34643	7.30975	7.30221	7.30264	7.24429
	1.41264	0.000760251	7.56091	7.50727	7.44734	7.40403	7.32252	7.34882	7.31672	7.32161	7.31102	7.25665
	1.41273	0.000761986	7.56475	7.5173	7.46183	7.41492	7.3454	7.37845	7.37984	7.33416	7.30425	7.23662
	1.41282	0.000763246	7.58379	7.52941	7.47511	7.41889	7.35644	7.38748	7.37275	7.3367	7.32486	7.25534
	1.41291	0.000763065	7.59673	7.51731	7.46234	7.43146	7.35829	7.39396	7.33887	7.33702	7.32061	7.27451
	1.413	0.000765318	7.59208	7.54818	7.46258	7.45783	7.38451	7.39067	7.37972	7.37668	7.35504	7.30366
	1.41309	0.000766073	7.59441	7.57075	7.48362	7.46739	7.41798	7.40784	7.37121	7.35718	7.365	7.29786
	1.41318	0.000766043	7.61095	7.56101	7.52064	7.45541	7.39791	7.44026	7.39352	7.38277	7.38739	7.30619
	1.41327	0.00076708	7.62152	7.56355	7.50969	7.46831	7.45679	7.4611	7.40539	7.39599	7.38717	7.31354
	1.41337	0.00077014	7.64611	7.58188	7.53448	7.48492	7.4336	7.44642	7.42385	7.39523	7.40619	7.32673
	1.41346	0.000770376	7.64923	7.61102	7.54555	7.51127	7.43383	7.46802	7.40849	7.41099	7.41102	7.34405
	1.41355	0.000772012	7.6592	7.59225	7.54828	7.49832	7.44318	7.47937	7.45154	7.40294	7.40657	7.33667
	1.41364	0.000773627	7.68511	7.62246	7.56307	7.53356	7.45259	7.48321	7.41595	7.43627	7.41804	7.3673
	1.41373	0.000774596	7.68234	7.63015	7.56467	7.52774	7.49784	7.46359	7.44165	7.46035	7.42125	7.35027
	1.41382	0.000774808	7.69905	7.62376	7.57993	7.55032	7.50194	7.48288	7.44125	7.44245	7.4442	7.36785
	1.41391	0.000776099	7.71477	7.6408	7.57321	7.55967	7.50873	7.51897	7.4737	7.45549	7.45436	7.3844
	1.414	0.000777486	7.7151	7.67727	7.57239	7.57974	7.50314	7.52776	7.49552	7.45041	7.45238	7.39134
	1.41409	0.000777259	7.70927	7.66859	7.59723	7.57364	7.52382	7.52515	7.49466	7.48609	7.49063	7.39099
	1.41418	0.000778508	7.73628	7.69657	7.62485	7.58355	7.53787	7.54376	7.5076	7.48285	7.46769	7.4213
	1.41427	0.000780857	7.74385	7.68587	7.62314	7.6089	7.54747	7.52735	7.52711	7.49576	7.47737	7.43209
	1.41436	0.000782897	7.7562	7.71284	7.60844	7.60292	7.53069	7.56668	7.54045	7.49535	7.50909	7.42407
	1.41445	0.000781844	7.77292	7.71917	7.64333	7.61618	7.55285	7.57544	7.51592	7.52411	7.51696	7.45573
	1.41455	0.000784842	7.78767	7.70679	7.66379	7.63337	7.55978	7.58139	7.5455	7.53546	7.50105	7.4477
	1.41464	0.000784863	7.76937	7.70372	7.67148	7.65	7.56747	7.57039	7.5386	7.53796	7.52093	7.44615
	1.41473	0.000784751	7.79287	7.73254	7.67829	7.64401	7.60824	7.60343	7.56327	7.55034	7.54531	7.47435
	1.41482	0.000786476	7.8086	7.75548	7.67941	7.67314	7.59425	7.59282	7.58558	7.54713	7.51953	7.48958
	1.41491	0.000786734	7.83034	7.7786	7.6939	7.64952	7.60902	7.60223	7.57386	7.5722	7.55413	7.46491
	1.415	0.000788855	7.834	7.78363	7.70896	7.67478	7.62034	7.63133	7.57626	7.57831	7.56596	7.50592
	1.41509	0.000791068	7.87607	7.78335	7.69909	7.70956	7.64498	7.64385	7.60356	7.5706	7.57108	7.51328
	1.41518	0.000791021	7.85996	7.80545	7.70678	7.71569	7.62596	7.63506	7.62724	7.58893	7.56739	7.5076
	1.41527	0.000792771	7.87653	7.80577	7.70801	7.71624	7.66826	7.66026	7.6389	7.61708	7.58732	7.51757
	1.41536	0.000790887	7.88927	7.82666	7.75661	7.70529	7.64316	7.68411	7.62724	7.61724	7.5876	7.54826
	1.41545	0.000793622	7.88432	7.82978	7.75464	7.7367	7.63561	7.68408	7.63607	7.63029	7.59379	7.55945
	1.41554	0.000792558	7.89062	7.8241	7.78035	7.72534	7.70344	7.68811	7.63834	7.62772	7.63024	7.55487
	1.41563	0.000794448	7.89437	7.81553	7.79585	7.74322	7.6922	7.70139	7.65657	7.62981	7.64029	7.56988
	1.41572	0.000795534	7.91268	7.8403	7.78674	7.76176	7.69951	7.70611	7.67094	7.6489	7.63032	7.56686
	1.41582	0.000797135	7.92686	7.85816	7.79046	7.76632	7.71146	7.73122	7.66346	7.653	7.63629	7.59335
	1.41591	0.000798771	7.9462	7.88434	7.81246	7.77033	7.7216	7.71799	7.66067	7.67068	7.65746	7.60879
	1.416	0.000801342	7.93873	7.88152	7.82791	7.77808	7.73096	7.7238	7.69638	7.65638	7.64597	7.60376
	1.41609	0.000800117	7.96078	7.89077	7.84693	7.78943	7.72467	7.72928	7.71299	7.67889	7.66677	7.58901
	1.41618	0.000801919	7.94618	7.91562	7.83439	7.8182	7.74277	7.73925	7.71929	7.67706	7.6682	7.60284
	1.41627	0.000803082	7.96813	7.9059	7.84871	7.8283	7.74918	7.75751	7.71291	7.67303	7.67617	7.61644
	1.41636	0.000802966	7.99182	7.90963	7.86303	7.83261	7.75831	7.76133	7.71955	7.7084	7.68561	7.63646
	1.41645	0.000804902	7.98803	7.94083	7.87334	7.83552	7.76873	7.77543	7.73823	7.72649	7.70683	7.63532
	1.41654	0.000804982	7.99207	7.95016	7.86922	7.84056	7.78442	7.79186	7.74727	7.71992	7.70782	7.63383
	1.41663	0.000805186	8.00805	7.94887	7.8788	7.85982	7.77946	7.8018	7.75576	7.74143	7.70018	7.65908
	1.41672	0.000804596	8.01802	7.9576	7.88053	7.86988	7.80108	7.80085	7.77778	7.75591	7.71401	7.68123
	1.41681	0.000806406	8.0281	7.97016	7.89683	7.87662	7.81978	7.80405	7.75627	7.76336	7.72619	7.67973
	1.4169	0.00080888	8.0386	7.97442	7.90358	7.86909	7.80345	7.83566	7.77957	7.7422	7.74155	7.67671
	1.417	0.000809179	8.04468	7.9805	7.91783	7.8886	7.82298	7.83268	7.78558	7.76241	7.76059	7.68442
	1.41709	0.000811933	8.0324	7.99612	7.92614	7.89471	7.82932	7.82553	7.77883	7.77059	7.7626	7.69913
	1.41718	0.000810749	8.04921	7.98883	7.94316	7.89972	7.83893	7.8385	7.82215	7.77773	7.76645	7.70387
	1.41727	0.000811431	8.06341	7.99849	7.93669	7.8948	7.83651	7.848	7.80366	7.78782	7.75209	7.71206
	1.41736	0.000811968	8.08078	8.00958	7.93252	7.91899	7.85973	7.85935	7.81844	7.79945	7.77182	7.71799
	1.41745	0.000812744	8.08018	8.02124	7.95417	7.9388	7.86583	7.87679	7.80929	7.82111	7.77028	7.72432
	1.41754	0.000813243	8.10461	8.04262	7.97275	7.93795	7.88289	7.88564	7.81683	7.82974	7.79053	7.7296
	1.41763	0.000814869	8.11529	8.04412	7.97013	7.94357	7.89863	7.87668	7.84019	7.83786	7.81865	7.73216
	1.41772	0.000815399	8.121	8.04662	7.97905	7.9554	7.88937	7.91629	7.85729	7.81951	7.82983	7.74197
	1.41781	0.000815227	8.12901	8.05298	7.99074	7.96248	7.89278	7.894	7.87314	7.83726	7.81074	7.7767
	1.4179	0.000817176	8.13446	8.05377	7.99918	7.95698	7.88797	7.90285	7.86741	7.84815	7.82241	7.76108
	1.41799	0.000819802	8.13631	8.06448	8.03152	7.97566	7.90298	7.91813	7.88108	7.84723	7.83877	7.76584
	1.41808	0.000819593	8.13382	8.0756	8.02064	7.99566	7.90875	7.92741	7.9056	7.83167	7.85352	7.78168
	1.41818	0.000819257	8.13193	8.08172	8.02818	7.99286	7.92844	7.94826	7.88441	7.85862	7.86761	7.79309
	1.41827	0.000821476	8.16749	8.09216	8.03374	8.00453	7.93562	7.94919	7.89929	7.901	7.87789	7.7929
	1.41836	0.000821962	8.17328	8.11675	8.02425	8.00056	7.9344	7.95085	7.89536	7.89551	7.86301	7.7959
	1.41845	0.000823412	8.18919	8.1176	8.05602	8.01295	7.9438	7.95301	7.92293	7.89506	7.87992	7.81847
	1.41854	0.0008243	8.20081	8.11613	8.06011	8.02031	7.95926	7.94834	7.93042	7.89744	7.88341	7.8108
	1.41863	0.000824899	8.19898	8.12135	8.05693	8.02856	7.97373	7.9622	7.93638	7.89268	7.87753	7.82349
	1.41872	0.000824964	8.1992	8.13895	8.06734	8.03048	7.98656	7.97351	7.92762	7.91156	7.87756	7.8247
	1.41881	0.000826491	8.20325	8.1396	8.08572	8.03999	7.98985	7.97854	7.95206	7.92285	7.8984	7.83183
	1.4189	0.000826443	8.2135	8.14633	8.08664	8.05628	7.98895	7.99912	7.92406	7.91974	7.9213	7.82271
	1.41899	0.000826719	8.21218	8.15507	8.10027	8.04656	8.00078	7.97826	7.96635	7.9412	7.91935	7.84217
	1.41908	0.000827306	8.22415	8.16442	8.10374	8.06932	8.00177	8.00116	7.98435	7.9463	7.92662	7.84451
	1.41917	0.000829623	8.22961	8.17107	8.11534	8.06053	7.9967	8.00268	7.9693	7.95075	7.94133	7.84896
	1.41926	0.000829342	8.24836	8.18094	8.12025	8.0739	8.01732	8.03184	7.98162	7.94377	7.93825	7.86294
	1.41936	0.00082991	8.26037	8.20089	8.10832	8.09181	8.01488	8.01816	7.97889	7.96691	7.94519	7.87566
	1.41945	0.000831073	8.25182	8.18488	8.11213	8.09298	8.0188	8.04431	7.98256	7.96458	7.96132	7.88932
	1.41954	0.000830867	8.27925	8.20302	8.13016	8.09453	8.04074	8.04886	7.9871	7.97578	7.94852	7.89023
	1.41963	0.000832226	8.26981	8.2162	8.13371	8.11338	8.03532	8.03045	8.00681	7.9859	7.96936	7.8831
	1.41972	0.000831561	8.2859	8.21666	8.13558	8.11427	8.04631	8.05163	8.0114	8.00149	7.94933	7.88081
	1.41981	0.000832444	8.27664	8.212	8.15426	8.11803	8.04357	8.05746	8.01818	7.99767	7.96272	7.90884
	1.4199	0.000833565	8.2784	8.21505	8.17229	8.12396	8.04734	8.05829	8.02894	8.01047	7.96832	7.91164
	1.41999	0.000834404	8.28285	8.21608	8.17646	8.12696	8.06484	8.07179	8.03226	8.00646	7.97325	7.92814
	1.42008	0.000835685	8.29041	8.2363	8.17904	8.13417	8.07639	8.06137	8.04114	8.00944	7.97681	7.92256
	1.42017	0.000835786	8.30369	8.23044	8.18212	8.13917	8.08182	8.0756	8.04411	8.01331	7.99325	7.94831
	1.42026	0.00083721	8.30629	8.259	8.17925	8.14906	8.09784	8.08072	8.06277	8.04549	8.0112	7.94519
	1.42035	0.00083704	8.33352	8.25175	8.173	8.1666	8.10221	8.07203	8.05076	8.02772	7.99423	7.94267
	1.42044	0.000837637	8.32914	8.27059	8.19344	8.15817	8.10011	8.10338	8.05951	8.0307	8.01002	7.94022
	1.42054	0.000838685	8.33761	8.27685	8.2158	8.17022	8.10712	8.11453	8.0564	8.03452	8.01364	7.94508
	1.42063	0.000839263	8.34522	8.27652	8.20137	8.15725	8.10437	8.10719	8.07704	8.04306	8.02505	7.96301
	1.42072	0.000839744	8.34278	8.27194	8.20122	8.18262	8.11029	8.10782	8.07339	8.06043	8.03548	7.95513
	1.42081	0.000840746	8.35928	8.27642	8.20793	8.1866	8.11374	8.11752	8.0719	8.06638	8.03949	7.96606
	1.4209	0.000839298	8.34465	8.28023	8.22439	8.1872	8.13203	8.12473	8.09224	8.05814	8.04159	7.99024
	1.42099	0.000840734	8.36414	8.30051	8.22406	8.19479	8.12368	8.13462	8.08894	8.05494	8.05606	7.96765
	1.42108	0.000841163	8.36744	8.29648	8.22198	8.17632	8.13794	8.13963	8.08391	8.07217	8.0344	7.97337
	1.42117	0.000841296	8.37866	8.31178	8.22901	8.20292	8.13256	8.14877	8.10586	8.08843	8.05125	7.9903
	1.42126	0.000841929	8.36468	8.33155	8.2528	8.22486	8.147	8.1521	8.10627	8.09855	8.06484	7.98752
	1.42135	0.000842449	8.38453	8.33798	8.25887	8.21869	8.15872	8.15267	8.10682	8.09794	8.06807	7.98441
	1.42144	0.000842825	8.37674	8.33559	8.25248	8.22466	8.14918	8.15268	8.1016	8.08876	8.06082	8.00526
	1.42153	0.00084446	8.38634	8.32381	8.26886	8.22079	8.16467	8.17021	8.11162	8.08805	8.05833	8.00406
	1.42162	0.000842821	8.39205	8.32347	8.25883	8.22025	8.16132	8.17212	8.1201	8.08291	8.07365	8.00238
	1.42172	0.000844667	8.38893	8.31806	8.24975	8.21847	8.17243	8.17906	8.11741	8.09112	8.08365	8.02311
	1.42181	0.000845461	8.3963	8.33306	8.26002	8.23774	8.18381	8.17262	8.13846	8.11616	8.08024	8.00374
	1.4219	0.00084512	8.40126	8.34524	8.2538	8.23866	8.1832	8.18852	8.12623	8.10382	8.09311	8.03369
	1.42199	0.000846801	8.40047	8.35556	8.28842	8.23784	8.18683	8.18023	8.13174	8.10845	8.09995	8.02468
	1.42208	0.000846631	8.40952	8.35643	8.29109	8.2327	8.17667	8.17513	8.12849	8.11265	8.08774	8.03682
	1.42217	0.000846558	8.42606	8.35587	8.28682	8.25702	8.2025	8.1935	8.13475	8.12496	8.08227	8.02731
	1.42226	0.000846893	8.41768	8.35617	8.28922	8.2561	8.18374	8.20022	8.14937	8.12418	8.10393	8.03043
	1.42235	0.000846518	8.4313	8.36301	8.28965	8.25832	8.20043	8.20233	8.15154	8.12602	8.12006	8.03486
	1.42244	0.000847013	8.42751	8.36888	8.30339	8.26355	8.19865	8.1942	8.15223	8.13803	8.10131	8.02747
	1.42253	0.000847661	8.4202	8.35978	8.29931	8.25563	8.20115	8.20126	8.15091	8.1329	8.10686	8.04057
	1.42262	0.000849587	8.42914	8.3679	8.29094	8.27295	8.19541	8.20301	8.15004	8.13974	8.13275	8.06759
	1.42271	0.000848818	8.42884	8.37623	8.29426	8.28373	8.20569	8.20648	8.15928	8.13137	8.11842	8.05871
	1.4228	0.000848607	8.43867	8.36127	8.30738	8.2725	8.22402	8.2146	8.18144	8.14493	8.12712	8.06128
	1.4229	0.000849956	8.44672	8.37751	8.30568	8.27899	8.21482	8.21769	8.17234	8.13843	8.12329	8.05415
	1.42299	0.000850235	8.45011	8.38053	8.30435	8.28623	8.21346	8.22599	8.17442	8.15407	8.15314	8.04761
	1.42308	0.000850584	8.44971	8.37936	8.30867	8.28373	8.22901	8.21807	8.18845	8.15652	8.14089	8.04942
	1.42317	0.000850342	8.44612	8.39487	8.31203	8.28755	8.21788	8.21421	8.19292	8.14265	8.14147	8.06125
	1.42326	0.000850719	8.46465	8.39469	8.32192	8.29065	8.23585	8.24881	8.1982	8.15708	8.14375	8.0725
	1.42335	0.000849887	8.45814	8.39681	8.33374	8.30366	8.23806	8.23641	8.19528	8.14923	8.13098	8.05017
	1.42344	0.000851384	8.46417	8.393	8.32954	8.28562	8.2316	8.23932	8.19038	8.18212	8.13977	8.05617
	1.42353	0.000851925	8.45842	8.40319	8.34267	8.29991	8.24007	8.22723	8.19412	8.17809	8.13318	8.07988
	1.42362	0.000851484	8.4623	8.4013	8.34822	8.29808	8.25449	8.23173	8.20189	8.17111	8.13072	8.0691
	1.42371	0.000851062	8.48105	8.41475	8.33616	8.32446	8.23951	8.24108	8.2009	8.17148	8.1518	8.08225
	1.4238	0.000851633	8.46174	8.40724	8.31504	8.29973	8.23654	8.24253	8.2012	8.1643	8.14575	8.09342
	1.42389	0.000850841	8.48009	8.4121	8.34495	8.31118	8.26268	8.24386	8.19711	8.16905	8.1436	8.08538
	1.42398	0.000852108	8.47053	8.42397	8.34506	8.30962	8.25335	8.25339	8.2037	8.17383	8.15317	8.09345
	1.42408	0.000852041	8.46345	8.41149	8.33787	8.30642	8.24955	8.24156	8.19466	8.17882	8.15435	8.09178
	1.42417	0.000852009	8.48242	8.41125	8.35113	8.31469	8.25748	8.22825	8.21291	8.17598	8.15054	8.08198
	1.42426	0.000852985	8.47328	8.42524	8.34809	8.31265	8.25492	8.25194	8.20626	8.16912	8.15942	8.077
	1.42435	0.000851892	8.48615	8.42806	8.34528	8.32184	8.25415	8.24606	8.20752	8.20076	8.15145	8.11224
	1.42444	0.000853265	8.47802	8.44145	8.35493	8.32061	8.25007	8.2532	8.21107	8.17109	8.15651	8.08139
	1.42453	0.000852783	8.462	8.43476	8.35008	8.32738	8.25729	8.25556	8.22654	8.20275	8.16364	8.08613
	1.42462	0.000852527	8.48749	8.43062	8.36074	8.32153	8.26135	8.24445	8.20973	8.19958	8.16166	8.1019
	1.42471	0.000852682	8.48504	8.42117	8.35999	8.3167	8.25586	8.24696	8.19923	8.19419	8.18196	8.09794
	1.4248	0.000854328	8.49302	8.43506	8.35979	8.32988	8.25604	8.26625	8.20959	8.18457	8.17314	8.12016
	1.42489	0.0008538	8.49276	8.42787	8.35419	8.31602	8.26555	8.24466	8.22391	8.19307	8.17323	8.10601
	1.42498	0.000853791	8.49574	8.42886	8.35919	8.31893	8.26797	8.25843	8.2265	8.18886	8.16591	8.11418
	1.42507	0.000853073	8.48314	8.42961	8.37204	8.31481	8.27019	8.26968	8.22334	8.19116	8.17392	8.08738
	1.42516	0.000854214	8.49867	8.43358	8.35821	8.32716	8.26854	8.25861	8.22015	8.20832	8.17317	8.08759
	1.42526	0.000854095	8.49509	8.43849	8.37202	8.31766	8.27215	8.25876	8.22453	8.20475	8.17326	8.08693
	1.42535	0.000854458	8.50114	8.43193	8.36151	8.3338	8.27224	8.26848	8.22665	8.19568	8.18408	8.09564
	1.42544	0.000856705	8.51142	8.44142	8.37001	8.32808	8.27291	8.28392	8.24201	8.22008	8.18757	8.0883
	1.42553	0.000854997	8.51373	8.45124	8.37085	8.32148	8.27635	8.26073	8.2248	8.21205	8.17552	8.09043
	1.42562	0.000856009	8.49894	8.4413	8.37673	8.33269	8.27804	8.27363	8.22993	8.21374	8.17564	8.08869
	1.42571	0.000855052	8.49893	8.44451	8.37164	8.33384	8.29071	8.25258	8.23534	8.19956	8.18803	8.10844
	1.4258	0.000854907	8.49948	8.44639	8.37428	8.34148	8.27132	8.28007	8.23456	8.19479	8.18659	8.11604
	1.42589	0.000854547	8.48719	8.44037	8.37112	8.33739	8.26832	8.27433	8.23389	8.20898	8.17628	8.11928
	1.42598	0.000855715	8.49355	8.44217	8.37807	8.34028	8.27173	8.28221	8.23511	8.20469	8.17758	8.11872
	1.42607	0.00085522	8.50065	8.44529	8.36885	8.33408	8.27655	8.26834	8.23184	8.2055	8.18898	8.12124
	1.42616	0.000854199	8.50117	8.44125	8.37242	8.35081	8.27449	8.28173	8.2238	8.21653	8.16724	8.1167
	1.42625	0.00085473	8.51355	8.45226	8.36418	8.35518	8.28214	8.2716	8.22552	8.20766	8.17323	8.10648
	1.42634	0.000855978	8.50832	8.44487	8.35725	8.34032	8.27782	8.27409	8.23364	8.20918	8.17711	8.10642
	1.42644	0.000855932	8.50871	8.44483	8.37351	8.34877	8.28063	8.28294	8.2364	8.19681	8.18228	8.12648
	1.42653	0.000857339	8.51022	8.44135	8.37469	8.34175	8.26451	8.2716	8.24267	8.20019	8.18514	8.1225
	1.42662	0.000854608	8.50963	8.44295	8.37769	8.35105	8.29155	8.2723	8.23051	8.21681	8.18664	8.11092
	1.42671	0.000855521	8.50213	8.43946	8.39159	8.34926	8.28002	8.28595	8.22536	8.212	8.18601	8.12369
	1.4268	0.00085517	8.49495	8.44791	8.37943	8.36163	8.27861	8.28518	8.2352	8.22523	8.18218	8.13444
	1.42689	0.00085557	8.5076	8.45339	8.3731	8.35057	8.27199	8.2841	8.22051	8.21673	8.18076	8.1052
	1.42698	0.00085482	8.50901	8.4532	8.37322	8.35	8.2882	8.263	8.2241	8.20876	8.16784	8.11956
	1.42707	0.000855689	8.49738	8.44842	8.38458	8.35637	8.29053	8.27275	8.24112	8.21397	8.1792	8.12675
	1.42716	0.000855775	8.49352	8.45472	8.37454	8.34472	8.2843	8.27763	8.22925	8.21978	8.17673	8.12628
	1.42725	0.000855336	8.50645	8.4461	8.3675	8.33471	8.29256	8.27482	8.22126	8.2274	8.17998	8.10551
	1.42734	0.000855868	8.50823	8.4554	8.38064	8.33204	8.28369	8.28174	8.22576	8.21358	8.18764	8.10699
	1.42743	0.000855858	8.5105	8.46417	8.37814	8.33118	8.28343	8.28303	8.23081	8.20561	8.18591	8.10448
	1.42752	0.000856145	8.50691	8.45245	8.36925	8.34484	8.28128	8.2787	8.21818	8.2106	8.17406	8.099
	1.42762	0.000854445	8.5031	8.44527	8.38307	8.33468	8.28124	8.27871	8.23996	8.20426	8.18854	8.12432
	1.42771	0.00085472	8.50445	8.44647	8.37078	8.35455	8.27931	8.28271	8.23816	8.21446	8.18675	8.12576
	1.4278	0.000854859	8.50363	8.45093	8.38137	8.34085	8.27173	8.27	8.23931	8.21411	8.1797	8.11071
	1.42789	0.000854643	8.49699	8.45937	8.37743	8.34201	8.27805	8.30329	8.22511	8.20169	8.19669	8.11284
	1.42798	0.000856197	8.50558	8.45539	8.37789	8.35062	8.29334	8.2759	8.23126	8.21867	8.19112	8.10904
	1.42807	0.000857052	8.51949	8.46852	8.36205	8.34841	8.28963	8.28479	8.24172	8.20702	8.19892	8.12989
	1.42816	0.000856263	8.50775	8.44551	8.3738	8.33947	8.28106	8.28004	8.22665	8.20246	8.1858	8.11261
	1.42825	0.000855135	8.51073	8.44948	8.37569	8.3373	8.27933	8.27094	8.24358	8.20511	8.20436	8.10441
	1.42834	0.000855782	8.50167	8.45036	8.37126	8.3408	8.28682	8.27206	8.24808	8.21666	8.18971	8.12565
	1.42843	0.000855231	8.50049	8.44577	8.36819	8.3423	8.27887	8.27799	8.23886	8.20851	8.17746	8.10906
	1.42852	0.00085653	8.51272	8.44217	8.38879	8.3383	8.28292	8.28007	8.20853	8.20958	8.18309	8.11825
	1.42861	0.000854244	8.50917	8.43698	8.38659	8.35438	8.27809	8.27327	8.22876	8.20529	8.1823	8.10377
	1.4287	0.000853895	8.51345	8.44951	8.37694	8.34074	8.27296	8.26199	8.23761	8.19949	8.18251	8.11655
	1.4288	0.000854849	8.50001	8.44687	8.37519	8.33454	8.28373	8.27258	8.21882	8.20117	8.18367	8.11403
	1.42889	0.000854734	8.51267	8.44752	8.37046	8.3362	8.26616	8.27556	8.22145	8.20694	8.19241	8.10328
	1.42898	0.000854916	8.51956	8.43221	8.37809	8.34314	8.28128	8.27614	8.2333	8.20503	8.16136	8.12352
	1.42907	0.000855548	8.50257	8.45147	8.36726	8.32924	8.28424	8.26521	8.23022	8.18889	8.1799	8.12677
	1.42916	0.000854543	8.50516	8.45104	8.37451	8.33209	8.27082	8.26001	8.2403	8.20557	8.17834	8.11967
	1.42925	0.000855387	8.50256	8.44931	8.35802	8.34208	8.27253	8.25404	8.22597	8.19833	8.18328	8.12322
	1.42934	0.000854939	8.50567	8.43182	8.37248	8.33737	8.28324	8.27307	8.23359	8.19398	8.18384	8.11208
	1.42943	0.00085484	8.50409	8.45181	8.36233	8.33823	8.26556	8.2702	8.22574	8.1949	8.16305	8.10666
	1.42952	0.000853502	8.49937	8.43526	8.37115	8.33356	8.28521	8.27458	8.23162	8.1955	8.1717	8.10916
	1.42961	0.000854084	8.48355	8.43894	8.38145	8.33568	8.26655	8.25985	8.23584	8.19587	8.17346	8.09878
	1.4297	0.000854193	8.48097	8.4437	8.36217	8.32548	8.2574	8.27017	8.21732	8.20924	8.16836	8.10661
	1.42979	0.000854767	8.48864	8.43823	8.36284	8.32583	8.27034	8.27591	8.21954	8.20373	8.17275	8.09967
	1.42988	0.000854684	8.49	8.42191	8.37054	8.32545	8.27842	8.25788	8.22648	8.19145	8.17041	8.10895
	1.42998	0.000853789	8.48715	8.4319	8.36709	8.3366	8.26863	8.26996	8.2221	8.1997	8.16282	8.10787
	1.43007	0.000853877	8.49511	8.44855	8.37555	8.3285	8.28231	8.27423	8.22327	8.21203	8.16942	8.10838
	1.43016	0.000854049	8.49702	8.4404	8.36721	8.34743	8.26942	8.26992	8.2281	8.20638	8.16592	8.10608
	1.43025	0.000853731	8.4858	8.43655	8.35116	8.3294	8.25732	8.2597	8.22386	8.20987	8.18275	8.09272
	1.43034	0.000852774	8.48986	8.42871	8.35982	8.31888	8.27023	8.24936	8.22128	8.19164	8.16917	8.09497
	1.43043	0.000854208	8.49511	8.42378	8.35236	8.31793	8.27009	8.25953	8.22853	8.19897	8.1769	8.08935
	1.43052	0.000852835	8.49003	8.42968	8.34701	8.31088	8.2659	8.25571	8.21359	8.18199	8.18559	8.08671
	1.43061	0.000853706	8.48691	8.42257	8.34977	8.31047	8.26177	8.2567	8.22591	8.19645	8.17155	8.09238
	1.4307	0.000852965	8.47864	8.41723	8.36863	8.31556	8.25792	8.26313	8.21412	8.1956	8.1701	8.10329
	1.43079	0.000852907	8.46773	8.43465	8.34748	8.32975	8.27121	8.26036	8.21065	8.19695	8.17437	8.10118
	1.43088	0.000852849	8.48445	8.423	8.34589	8.29599	8.24809	8.26486	8.20127	8.19249	8.17577	8.09857
	1.43097	0.000852898	8.49463	8.42083	8.36046	8.31089	8.2517	8.259	8.21458	8.17248	8.17256	8.10524
	1.43106	0.000852966	8.48993	8.4288	8.35219	8.3175	8.25261	8.25911	8.21768	8.17753	8.1545	8.09679
	1.43115	0.000853667	8.48714	8.41433	8.34293	8.30832	8.26249	8.23708	8.20514	8.19345	8.15776	8.09907
	1.43125	0.000852161	8.47004	8.42932	8.34365	8.3239	8.26111	8.23609	8.19833	8.1987	8.14806	8.09247
	1.43134	0.000852119	8.47097	8.42012	8.33741	8.31921	8.25268	8.24716	8.20668	8.20191	8.15424	8.09001
	1.43143	0.000852076	8.46483	8.41865	8.34264	8.32589	8.25499	8.24359	8.212	8.19123	8.16296	8.09169
	1.43152	0.000851708	8.46071	8.42678	8.34387	8.3082	8.24794	8.24103	8.19726	8.17612	8.16114	8.06542
	1.43161	0.000851724	8.4759	8.41194	8.34349	8.28765	8.24215	8.23922	8.1999	8.16475	8.16743	8.08966
	1.4317	0.000850669	8.4666	8.41685	8.35163	8.304	8.24868	8.23525	8.20773	8.18225	8.15319	8.09557
	1.43179	0.000851733	8.4739	8.41337	8.34866	8.3059	8.24106	8.24231	8.20689	8.17277	8.16386	8.09423
	1.43188	0.000850271	8.47122	8.38594	8.34829	8.30495	8.24631	8.24293	8.18574	8.1734	8.1576	8.09366
	1.43197	0.000852161	8.4712	8.3943	8.33479	8.30396	8.24899	8.2452	8.20313	8.15874	8.1598	8.08322
	1.43206	0.00085253	8.47119	8.413	8.33462	8.31664	8.24791	8.24777	8.20994	8.19392	8.15556	8.06758
	1.43215	0.000851181	8.47091	8.3999	8.33619	8.31937	8.23841	8.24059	8.20593	8.16954	8.14948	8.0687
	1.43224	0.000851965	8.46522	8.38738	8.33079	8.31209	8.2447	8.24659	8.19803	8.16489	8.15113	8.07882
	1.43233	0.000851568	8.45952	8.40694	8.33243	8.29667	8.23408	8.22948	8.19638	8.17453	8.14272	8.08721
	1.43243	0.000849206	8.4411	8.39046	8.33424	8.30058	8.23674	8.22926	8.20472	8.17364	8.13149	8.08477
	1.43252	0.000849577	8.43845	8.39499	8.34784	8.29453	8.22401	8.23465	8.20093	8.16938	8.15352	8.06294
	1.43261	0.000849797	8.4513	8.40453	8.32913	8.2885	8.21841	8.22729	8.18777	8.17937	8.15013	8.06883
	1.4327	0.000849764	8.45902	8.3938	8.31363	8.2934	8.22733	8.22702	8.19089	8.15177	8.14972	8.08104
	1.43279	0.000849208	8.45456	8.39004	8.30993	8.28304	8.22954	8.24042	8.19082	8.15325	8.12439	8.06894
	1.43288	0.000850369	8.44511	8.40416	8.31653	8.2977	8.21699	8.21895	8.16927	8.16281	8.14157	8.06146
	1.43297	0.000850673	8.45275	8.40026	8.31612	8.27562	8.23158	8.22435	8.17875	8.15125	8.14202	8.0713
	1.43306	0.000848583	8.44375	8.39555	8.30422	8.28491	8.20888	8.23011	8.1959	8.15956	8.14866	8.05856
	1.43315	0.000849748	8.43441	8.38533	8.30906	8.28733	8.22113	8.22002	8.18682	8.15101	8.15013	8.04508
	1.43324	0.000848066	8.43267	8.38547	8.33044	8.27567	8.21644	8.23206	8.18636	8.155	8.14457	8.05274
	1.43333	0.00084764	8.44673	8.38411	8.31612	8.29178	8.21144	8.23286	8.17861	8.15787	8.13372	8.05066
	1.43342	0.000847178	8.4445	8.38481	8.30238	8.28906	8.22409	8.2184	8.17307	8.13547	8.12551	8.04782
	1.43351	0.000848867	8.42997	8.37528	8.30644	8.28781	8.21881	8.22562	8.17933	8.13985	8.1276	8.03612
	1.43361	0.000847737	8.43993	8.3753	8.31161	8.28395	8.21266	8.21743	8.17306	8.15021	8.12518	8.03939
	1.4337	0.000847452	8.42471	8.37507	8.30054	8.27559	8.19903	8.21589	8.1673	8.15362	8.11307	8.05248
	1.43379	0.000847194	8.43973	8.37806	8.30922	8.27308	8.22159	8.21746	8.19482	8.13255	8.10968	8.05784
	1.43388	0.000849404	8.43436	8.37418	8.31512	8.26184	8.21677	8.22496	8.16166	8.15495	8.11142	8.05021
	1.43397	0.000847525	8.42896	8.36624	8.31088	8.26278	8.21751	8.21593	8.17148	8.15097	8.12635	8.04149
	1.43406	0.000847524	8.43329	8.37031	8.3086	8.28137	8.20453	8.20748	8.16551	8.13695	8.10914	8.01702
	1.43415	0.000847741	8.42499	8.35651	8.31056	8.27041	8.19116	8.20386	8.15716	8.14351	8.11071	8.04309
	1.43424	0.000848709	8.41841	8.36913	8.31339	8.26666	8.18971	8.20169	8.16467	8.14123	8.12344	8.05704
	1.43433	0.000848211	8.40652	8.36805	8.29712	8.25482	8.19782	8.19902	8.16709	8.13751	8.10821	8.03173
	1.43442	0.000845485	8.41911	8.36836	8.29201	8.25275	8.1999	8.20172	8.16565	8.13578	8.10562	8.03592
	1.43451	0.000845957	8.40981	8.36636	8.284	8.26215	8.2113	8.20215	8.16677	8.15647	8.12469	8.03003
	1.4346	0.00084559	8.40021	8.35699	8.29436	8.2664	8.2084	8.19385	8.15833	8.13961	8.11905	8.03573
	1.43469	0.000846631	8.40332	8.36337	8.28073	8.26507	8.20441	8.19509	8.15129	8.12703	8.1181	8.03443
	1.43479	0.00084581	8.41135	8.35913	8.28521	8.24872	8.20723	8.20004	8.15304	8.13429	8.1167	8.0493
	1.43488	0.000846358	8.41642	8.35497	8.28537	8.24886	8.19644	8.19733	8.15421	8.13871	8.10246	8.02801
	1.43497	0.00084505	8.41115	8.36091	8.27022	8.24187	8.19121	8.17685	8.15517	8.14784	8.09789	8.02934
	1.43506	0.000845069	8.4032	8.35082	8.27177	8.25143	8.18971	8.1844	8.16234	8.13349	8.10515	8.02086
	1.43515	0.000845054	8.41642	8.34085	8.28184	8.24782	8.18688	8.18819	8.15695	8.12374	8.10772	8.02336
	1.43524	0.000844577	8.39895	8.35133	8.27743	8.24589	8.19231	8.18854	8.15012	8.11656	8.09501	8.02982
	1.43533	0.000846385	8.41192	8.33359	8.26462	8.2487	8.17249	8.18878	8.13814	8.12328	8.1023	8.02281
	1.43542	0.00084495	8.39814	8.34689	8.26549	8.241	8.17766	8.17114	8.13084	8.10658	8.09829	8.02537
	1.43551	0.000845237	8.39963	8.33986	8.2705	8.23169	8.16584	8.17827	8.13533	8.1135	8.0992	8.01538
	1.4356	0.000844602	8.38333	8.35425	8.28569	8.23937	8.19225	8.16798	8.1433	8.11273	8.09883	8.02021
	1.43569	0.000845599	8.39986	8.34759	8.27409	8.23477	8.1851	8.16467	8.14679	8.10891	8.09186	8.01864
	1.43578	0.000844906	8.39636	8.33564	8.28932	8.23681	8.17578	8.14709	8.14572	8.1119	8.09249	8.01947
	1.43587	0.000843781	8.40161	8.34857	8.27579	8.23925	8.17543	8.18468	8.13838	8.12097	8.08219	8.01402
	1.43597	0.000844447	8.39497	8.336	8.27812	8.25109	8.19336	8.18893	8.13938	8.11453	8.08277	8.02382
	1.43606	0.000844324	8.38816	8.33231	8.27244	8.23503	8.17525	8.17907	8.12936	8.11721	8.0932	8.02282
	1.43615	0.000843437	8.38543	8.3306	8.25794	8.2338	8.1686	8.17325	8.1282	8.09411	8.08038	8.01416
	1.43624	0.000841386	8.38819	8.3204	8.26025	8.22821	8.17462	8.15484	8.13362	8.09628	8.07089	7.9958
	1.43633	0.000843084	8.39592	8.32397	8.24992	8.21924	8.16333	8.16388	8.12368	8.1014	8.06696	7.99028
	1.43642	0.000843221	8.38789	8.33459	8.23918	8.22034	8.16685	8.16842	8.14106	8.12022	8.08744	7.98775
	1.43651	0.000843395	8.38732	8.32795	8.24101	8.21302	8.16276	8.18404	8.12499	8.08925	8.07162	8.00951
	1.4366	0.000842591	8.3838	8.32556	8.25215	8.22358	8.17459	8.18103	8.14057	8.08908	8.07131	8.0034
	1.43669	0.000843288	8.38981	8.33878	8.25708	8.21365	8.15842	8.16767	8.12328	8.0966	8.08062	8.00355
	1.43678	0.000842753	8.38271	8.32282	8.26143	8.21636	8.13477	8.1571	8.10003	8.09018	8.0726	7.98423
	1.43687	0.000842107	8.38046	8.32667	8.24356	8.22145	8.15823	8.1577	8.11348	8.09381	8.06485	7.99134
	1.43696	0.000843376	8.37128	8.32229	8.24757	8.2091	8.16395	8.1634	8.10078	8.09359	8.05918	7.98513
	1.43705	0.000841643	8.37461	8.32008	8.24663	8.21221	8.15488	8.14878	8.12228	8.08047	8.06221	8.01047
	1.43715	0.000840163	8.34972	8.30712	8.23749	8.21329	8.14874	8.14286	8.1182	8.08183	8.05891	8.0185
	1.43724	0.000840911	8.35383	8.31023	8.22622	8.21748	8.12595	8.15017	8.11924	8.08304	8.06837	7.99669
	1.43733	0.000842322	8.35282	8.30403	8.24076	8.20503	8.15893	8.14758	8.11776	8.09201	8.05733	7.98952
	1.43742	0.000842879	8.37022	8.3165	8.23906	8.21346	8.15096	8.15477	8.10184	8.07942	8.05965	8.00081
	1.43751	0.000841168	8.36154	8.30813	8.25935	8.21457	8.16731	8.13961	8.10909	8.09044	8.05973	7.98207
	1.4376	0.000840219	8.36527	8.29752	8.2438	8.20169	8.14573	8.14956	8.10997	8.08122	8.06203	7.98729
	1.43769	0.00084081	8.37291	8.31153	8.24084	8.21266	8.13245	8.14519	8.11884	8.07241	8.04808	7.99579
	1.43778	0.000841837	8.34903	8.30247	8.23967	8.20733	8.14107	8.15425	8.11298	8.07384	8.05423	7.98913
	1.43787	0.000842921	8.36279	8.31558	8.21399	8.20365	8.14675	8.13686	8.09162	8.06843	8.05724	7.98935
	1.43796	0.000840783	8.36537	8.30832	8.22686	8.20147	8.13868	8.14056	8.08526	8.06478	8.05676	7.97875
	1.43805	0.000839948	8.36242	8.31528	8.22955	8.20347	8.12652	8.13246	8.09154	8.07862	8.04594	7.99418
	1.43814	0.000839935	8.3671	8.29787	8.21959	8.20131	8.12321	8.13539	8.10253	8.08886	8.06048	7.97836
	1.43823	0.000840277	8.36314	8.30135	8.23173	8.18547	8.12911	8.12929	8.10433	8.08414	8.03938	7.98056
	1.43833	0.000839948	8.35909	8.29422	8.21513	8.17954	8.13166	8.13431	8.10728	8.07432	8.04674	7.97307
	1.43842	0.000838985	8.35036	8.30093	8.22797	8.20234	8.14238	8.14705	8.10332	8.0641	8.04213	7.97361
	1.43851	0.000839344	8.34028	8.30828	8.22194	8.20827	8.12278	8.14243	8.09261	8.05478	8.04069	7.96142
	1.4386	0.000839258	8.35103	8.29924	8.20751	8.18859	8.12528	8.13356	8.0944	8.05095	8.04213	7.97502
	1.43869	0.000839283	8.35056	8.29066	8.21935	8.18846	8.13445	8.1346	8.09246	8.06599	8.04282	7.96857
	1.43878	0.000839012	8.35025	8.28678	8.21376	8.19203	8.13303	8.12622	8.0727	8.06704	8.03688	7.97246
	1.43887	0.000838353	8.3346	8.2965	8.20352	8.18048	8.12529	8.12593	8.0811	8.06478	8.04763	7.96434
	1.43896	0.000837581	8.33348	8.27354	8.19543	8.1861	8.1097	8.12051	8.07232	8.06673	8.05036	7.94916
	1.43905	0.000838905	8.32801	8.27778	8.22173	8.18378	8.14298	8.1432	8.09472	8.04864	8.06177	7.96096
	1.43914	0.00083784	8.338	8.28234	8.20687	8.1859	8.13122	8.13099	8.08126	8.06621	8.05063	7.96471
	1.43923	0.000837786	8.32881	8.27981	8.20727	8.16677	8.13172	8.1183	8.08425	8.06181	8.03542	7.96946
	1.43932	0.000838717	8.34428	8.28992	8.19214	8.18146	8.11556	8.11536	8.07567	8.04689	8.03772	7.97136
	1.43941	0.000838463	8.33569	8.28242	8.21317	8.17241	8.10904	8.12672	8.08404	8.04936	8.02427	7.9631
	1.43951	0.000837379	8.332	8.28405	8.20588	8.18389	8.1001	8.10704	8.08772	8.05804	8.02011	7.95825
	1.4396	0.000837653	8.31062	8.28363	8.20752	8.18322	8.10769	8.10392	8.07945	8.05785	8.02741	7.95315
	1.43969	0.000836273	8.33151	8.26841	8.21852	8.16883	8.10544	8.11018	8.07046	8.04473	8.02195	7.9499
	1.43978	0.000836441	8.31819	8.26128	8.19466	8.148	8.09968	8.11311	8.06855	8.04124	8.01908	7.95543
	1.43987	0.000835328	8.32264	8.25304	8.18888	8.15217	8.10459	8.11948	8.06941	8.04343	8.0139	7.93862
	1.43996	0.000836314	8.31837	8.25601	8.1949	8.16039	8.09645	8.10067	8.05673	8.05229	8.01675	7.96147
	1.44005	0.000835734	8.33424	8.25678	8.18714	8.16186	8.09326	8.10712	8.07966	8.05298	8.01202	7.95079
	1.44014	0.000837006	8.32707	8.25536	8.18399	8.16019	8.09614	8.10579	8.06559	8.03253	8.01544	7.95048
	1.44023	0.000836458	8.3149	8.26238	8.18257	8.15933	8.09842	8.09624	8.06174	8.01777	8.01971	7.93747
	1.44032	0.000835991	8.31162	8.25603	8.18322	8.14729	8.08697	8.09891	8.04464	8.0403	8.01041	7.9331
	1.44041	0.000836818	8.30638	8.25792	8.18247	8.14306	8.10151	8.09457	8.04447	8.03528	7.9949	7.94322
	1.4405	0.000837157	8.31082	8.25635	8.18948	8.14145	8.10651	8.09694	8.05525	8.02716	8.01451	7.93132
	1.44059	0.000835446	8.30352	8.26043	8.18573	8.15061	8.09695	8.1016	8.03916	8.01762	8.01785	7.94683
	1.44069	0.000835174	8.30948	8.26288	8.17755	8.16574	8.09406	8.09585	8.0576	8.02696	8.01383	7.93863
	1.44078	0.000836394	8.29245	8.25396	8.16878	8.1637	8.08785	8.0878	8.05397	8.02857	8.00551	7.93291
	1.44087	0.000834444	8.29821	8.25323	8.18029	8.16007	8.07831	8.07772	8.04249	8.0431	8.01417	7.94029
	1.44096	0.00083421	8.30476	8.24057	8.18202	8.15073	8.08359	8.06899	8.03593	8.02902	8.02136	7.92051
	1.44105	0.000832314	8.28955	8.23149	8.16418	8.14329	8.08234	8.08581	8.04017	8.02942	8.02137	7.92447
	1.44114	0.000833246	8.30817	8.24717	8.1571	8.14724	8.06438	8.07624	8.05249	8.02856	8.00318	7.92653
	1.44123	0.000835984	8.29877	8.24743	8.17224	8.13304	8.06363	8.06844	8.05484	8.02057	7.9987	7.9306
	1.44132	0.000834978	8.29743	8.234	8.15935	8.13898	8.07662	8.08122	8.03308	8.02318	8.00029	7.9298
	1.44141	0.000834586	8.28189	8.2352	8.16969	8.13087	8.08351	8.08181	8.04611	8.01505	7.99836	7.93083
	1.4415	0.000834202	8.282	8.22221	8.16281	8.12264	8.07069	8.07454	8.03125	8.01086	7.99098	7.92211
	1.44159	0.000833804	8.27651	8.2295	8.16048	8.12902	8.06893	8.08562	8.03088	8.01455	7.98507	7.9129
	1.44168	0.000833583	8.26741	8.22667	8.1543	8.124	8.0624	8.06528	8.02886	8.0128	7.98403	7.91705
	1.44177	0.000833485	8.26702	8.22985	8.16043	8.13815	8.07737	8.07443	8.0384	7.99387	7.9911	7.92938
	1.44187	0.000831661	8.27597	8.22998	8.1578	8.1221	8.06598	8.0691	8.03246	7.99856	7.98837	7.90939
	1.44196	0.000833426	8.27536	8.21953	8.16794	8.10879	8.06536	8.06669	8.01759	8.00579	7.97874	7.91503
	1.44205	0.00083286	8.27313	8.22041	8.15743	8.10784	8.06802	8.06023	8.00361	8.00378	7.98294	7.90542
	1.44214	0.000832426	8.27129	8.21325	8.14067	8.11288	8.05451	8.03644	8.0264	7.9982	7.98547	7.9051
	1.44223	0.000832008	8.27809	8.22425	8.15003	8.11942	8.05651	8.04287	8.0311	7.98614	7.97108	7.90465
	1.44232	0.000831246	8.25828	8.23276	8.1364	8.11895	8.05959	8.05516	8.02464	8.00116	7.97518	7.89662
	1.44241	0.000832112	8.27117	8.21381	8.13428	8.12159	8.04427	8.06573	8.00497	7.99019	7.98083	7.91046
	1.4425	0.000830683	8.26585	8.19839	8.13398	8.11649	8.04967	8.05325	8.01137	7.98858	7.97709	7.88947
	1.44259	0.000831638	8.26699	8.20013	8.13878	8.11356	8.03536	8.04596	8.01892	7.9956	7.96841	7.89373
	1.44268	0.000831025	8.258	8.22582	8.1393	8.11234	8.04839	8.04327	8.02634	7.97597	7.95161	7.89619
	1.44277	0.000830284	8.27826	8.20646	8.12474	8.12653	8.04388	8.0474	8.01895	7.98475	7.95911	7.90437
	1.44286	0.000831494	8.25392	8.19737	8.11387	8.10868	8.05395	8.06237	8.00857	7.9902	7.97857	7.90534
	1.44295	0.000830999	8.25502	8.19837	8.12961	8.1015	8.03784	8.05445	8.01087	7.97365	7.95766	7.89481
	1.44305	0.000831059	8.24839	8.20707	8.12796	8.10388	8.02431	8.03541	8.00375	7.98301	7.96652	7.8824
	1.44314	0.000830244	8.24696	8.18586	8.12851	8.10814	8.04203	8.03619	7.97404	7.98958	7.97226	7.8893
	1.44323	0.000828946	8.23996	8.20745	8.11478	8.08108	8.03932	8.03598	7.99491	7.97954	7.95961	7.89719
	1.44332	0.000828906	8.24031	8.20407	8.10322	8.09679	8.04529	8.03994	7.99875	7.98343	7.95578	7.89328
	1.44341	0.000829975	8.24311	8.19419	8.10564	8.07467	8.03789	8.03183	7.98811	7.99408	7.9584	7.88188
	1.4435	0.000829561	8.24328	8.202	8.1184	8.07794	8.02381	8.02488	7.99904	7.9815	7.96245	7.89023
	1.44359	0.000829563	8.24461	8.19039	8.1143	8.09425	8.0429	8.02976	7.98611	7.95345	7.95631	7.87785
	1.44368	0.000829459	8.24482	8.20087	8.12789	8.08933	8.04402	8.04201	7.99525	7.97107	7.95049	7.8796
	1.44377	0.000829572	8.22389	8.19114	8.11143	8.0833	8.02325	8.03499	7.99164	7.98178	7.95871	7.88924
	1.44386	0.000827883	8.21995	8.19227	8.11903	8.08849	8.01878	8.02214	7.98224	7.97297	7.95173	7.88663
	1.44395	0.000828381	8.25421	8.18724	8.10285	8.0821	8.04627	8.02578	7.98892	7.97363	7.94554	7.87977
	1.44404	0.000829742	8.23386	8.18649	8.10852	8.08696	8.02653	8.02779	7.99437	7.97327	7.94617	7.86323
	1.44413	0.000829336	8.21558	8.18359	8.10888	8.06486	8.01156	8.02581	7.99373	7.96272	7.94153	7.86905
	1.44423	0.000827168	8.2424	8.15216	8.10934	8.07192	8.02676	8.01479	7.97833	7.95483	7.94449	7.88203
	1.44432	0.000827069	8.23034	8.17894	8.09288	8.08396	8.01394	8.01249	7.97487	7.96108	7.93167	7.85188
	1.44441	0.000827626	8.24239	8.17981	8.10388	8.06873	8.01543	8.02343	7.99162	7.97248	7.9352	7.86223
	1.4445	0.000827441	8.23478	8.17054	8.10905	8.08355	8.02635	8.02416	7.98872	7.97603	7.93661	7.86112
	1.44459	0.000827441	8.21964	8.17483	8.09897	8.06143	8.02274	8.02131	7.96628	7.95735	7.92994	7.86963
	1.44468	0.000825745	8.22112	8.17834	8.09509	8.08748	8.00739	8.02068	7.98386	7.95346	7.94631	7.8492
	1.44477	0.000827077	8.21711	8.15832	8.10227	8.0739	8.01068	8.00079	7.98784	7.95897	7.9363	7.84781
	1.44486	0.000828022	8.2094	8.15591	8.08898	8.08204	7.99968	8.00425	7.96896	7.96154	7.94266	7.85788
	1.44495	0.000826561	8.20254	8.17002	8.09527	8.07765	8.01269	7.99962	7.97391	7.95905	7.92953	7.85027
	1.44504	0.000826667	8.2043	8.15673	8.09608	8.08041	8.01242	8.00143	7.96451	7.95452	7.92353	7.8504
	1.44513	0.000826709	8.20702	8.1602	8.08585	8.0577	7.99943	8.00258	7.97069	7.94542	7.92836	7.85745
	1.44522	0.000825934	8.20304	8.1667	8.08569	8.05405	8.00586	7.98751	7.97252	7.94122	7.93578	7.85568
	1.44531	0.000825293	8.21227	8.1593	8.08578	8.04562	8.00305	7.98728	7.96915	7.93223	7.92417	7.85065
	1.44541	0.000826109	8.2002	8.15753	8.08604	8.05836	8.00663	7.99212	7.95799	7.93715	7.92674	7.8388
	1.4455	0.000824862	8.18605	8.15507	8.08427	8.0749	8.00679	7.98833	7.95628	7.94886	7.92156	7.84703
	1.44559	0.000825664	8.20151	8.1536	8.08838	8.05604	7.98412	7.99673	7.96297	7.9506	7.91902	7.84825
	1.44568	0.000825576	8.20238	8.15481	8.07912	8.05804	7.99521	7.98062	7.95378	7.91058	7.91031	7.83618
	1.44577	0.000824196	8.18941	8.15061	8.0672	8.05314	7.97604	7.98513	7.96094	7.92354	7.90685	7.84302
	1.44586	0.000823619	8.19742	8.14855	8.06456	8.03052	7.97785	7.99464	7.95177	7.94043	7.9133	7.84295
	1.44595	0.000824069	8.19704	8.1518	8.05884	8.04787	7.98962	7.98051	7.96135	7.93124	7.92074	7.83696
	1.44604	0.000824248	8.19861	8.14074	8.07446	8.04885	7.99525	7.96357	7.94513	7.94641	7.92016	7.83787
	1.44613	0.000824504	8.19234	8.13158	8.06567	8.05196	7.98478	7.97619	7.9369	7.93648	7.9114	7.81636
	1.44622	0.000824321	8.20847	8.13111	8.061	8.03799	7.98001	7.99557	7.92929	7.91749	7.90491	7.83291
	1.44631	0.000825222	8.17545	8.14241	8.05559	8.04096	7.98479	7.98082	7.93884	7.9135	7.90526	7.83687
	1.4464	0.000823154	8.18325	8.14101	8.0585	8.03522	7.96392	7.98506	7.95365	7.92955	7.92549	7.83032
	1.44649	0.000824316	8.17923	8.13524	8.06969	8.03408	7.97158	7.97772	7.94894	7.92349	7.90311	7.81935
	1.44658	0.00082219	8.17853	8.13281	8.06066	8.02104	7.98507	7.97254	7.94486	7.91401	7.89426	7.83414
	1.44668	0.000821738	8.18192	8.1175	8.06161	8.02755	7.98026	7.97509	7.94614	7.89955	7.90177	7.84131
	1.44677	0.000821969	8.1928	8.13752	8.04415	8.02958	7.96604	7.97569	7.94396	7.91342	7.88675	7.83862
	1.44686	0.000822733	8.18294	8.12787	8.04869	8.0229	7.97798	7.97158	7.93122	7.91259	7.89474	7.81838
	1.44695	0.000822387	8.17867	8.12104	8.03598	8.02675	7.98209	7.96847	7.93241	7.91685	7.88909	7.81158
	1.44704	0.000822902	8.18283	8.12391	8.05744	8.02687	7.98124	7.96506	7.94618	7.91645	7.89656	7.82275
	1.44713	0.000822556	8.1713	8.10534	8.04108	8.01293	7.97244	7.96582	7.93674	7.91746	7.88139	7.80934
	1.44722	0.000822523	8.17646	8.11677	8.04579	8.02941	7.97645	7.97449	7.93557	7.90988	7.88114	7.8197
	1.44731	0.000821338	8.17381	8.11268	8.05596	8.00037	7.95724	7.96312	7.94102	7.90964	7.87907	7.82066
	1.4474	0.000820132	8.18283	8.09366	8.035	8.00395	7.96118	7.98154	7.92047	7.91822	7.87611	7.82378
	1.44749	0.000819868	8.17497	8.11901	8.03867	8.00517	7.95019	7.96139	7.91824	7.88855	7.85185	7.81006
	1.44758	0.000820714	8.16524	8.10916	8.04375	7.99238	7.95485	7.9537	7.93243	7.89385	7.8869	7.7962
	1.44767	0.000821626	8.16949	8.10246	8.02267	8.00489	7.94764	7.95934	7.91852	7.89125	7.87337	7.78495
	1.44776	0.000820028	8.15093	8.10473	8.04453	7.99757	7.9536	7.9452	7.91261	7.90301	7.86203	7.79175
	1.44786	0.000820839	8.14718	8.09166	8.04383	7.99861	7.94953	7.94821	7.91007	7.90441	7.86095	7.79913
	1.44795	0.000819033	8.15677	8.11107	8.03794	8.0024	7.94141	7.95039	7.91813	7.86769	7.86252	7.81987
	1.44804	0.000820211	8.14738	8.11108	8.03925	7.98798	7.9565	7.93756	7.91441	7.89072	7.86276	7.80195
	1.44813	0.00081933	8.14576	8.09127	8.0382	7.99423	7.95669	7.94779	7.92115	7.86418	7.86	7.79534
	1.44822	0.00081793	8.14722	8.09703	8.00964	8.00842	7.94708	7.94201	7.91804	7.89443	7.8422	7.79363
	1.44831	0.000818278	8.14379	8.09723	8.01967	8.00635	7.93851	7.93372	7.90639	7.89498	7.8528	7.78922
	1.4484	0.000819508	8.13952	8.09513	8.00788	7.99019	7.92714	7.92726	7.89175	7.86752	7.86776	7.7878
	1.44849	0.000819188	8.14032	8.1075	8.00981	8.00042	7.92084	7.93336	7.88927	7.88917	7.86078	7.79903
	1.44858	0.000818939	8.11119	8.10288	8.02656	7.98891	7.93919	7.92334	7.9134	7.89849	7.84885	7.79548
	1.44867	0.000818797	8.12619	8.08875	8.02152	7.98371	7.94104	7.94506	7.89714	7.86798	7.85304	7.75817
	1.44876	0.000817435	8.13227	8.08539	8.00959	7.97239	7.93637	7.95189	7.89497	7.86826	7.86147	7.76455
	1.44885	0.000817785	8.11725	8.07527	7.99593	7.9921	7.94587	7.94722	7.88991	7.8699	7.86923	7.79912
	1.44894	0.000818632	8.11771	8.06842	8.02463	7.98225	7.94228	7.92958	7.8874	7.87273	7.85309	7.76095
	1.44904	0.000818567	8.13156	8.07741	8.01388	7.9734	7.91961	7.92089	7.88969	7.85307	7.84538	7.77575
	1.44913	0.000816974	8.10872	8.07919	7.99594	7.97763	7.89958	7.91755	7.88814	7.85227	7.8399	7.79555
	1.44922	0.000816826	8.12603	8.05682	7.99741	7.965	7.90934	7.9226	7.88604	7.86595	7.83251	7.78075
	1.44931	0.000816008	8.13184	8.08237	8.00996	7.97505	7.91542	7.91811	7.88741	7.86007	7.84703	7.78303
	1.4494	0.000816212	8.12121	8.07271	8.01258	7.98407	7.92007	7.9273	7.88616	7.85804	7.85183	7.76744
	1.44949	0.000817374	8.12142	8.07486	7.99244	7.98492	7.91729	7.9198	7.87365	7.86047	7.85201	7.7713
	1.44958	0.000817438	8.10278	8.06067	8.00026	7.9757	7.90572	7.89854	7.90375	7.86206	7.85178	7.76823
	1.44967	0.000817509	8.12433	8.05795	7.98529	7.9656	7.90153	7.91242	7.85989	7.8519	7.85091	7.76322
	1.44976	0.00081564	8.11608	8.06653	8.00508	7.9605	7.90294	7.92065	7.87044	7.84083	7.83672	7.75739
	1.44985	0.000814381	8.1012	8.05963	8.00943	7.96034	7.91011	7.89951	7.87231	7.84442	7.84635	7.75173
	1.44994	0.000815298	8.10437	8.05293	7.98699	7.95647	7.92318	7.89974	7.87659	7.84604	7.83517	7.75981
	1.45003	0.000815304	8.10118	8.04004	7.99453	7.9492	7.89523	7.90872	7.87091	7.83852	7.8244	7.77884
	1.45012	0.00081419	8.10399	8.05988	7.96654	7.96204	7.89228	7.90225	7.88062	7.84586	7.82832	7.75729
	1.45022	0.000813197	8.09877	8.04958	7.97961	7.94357	7.89489	7.90098	7.86201	7.83469	7.81056	7.77102
	1.45031	0.000812743	8.09201	8.04171	7.96532	7.9267	7.90517	7.88743	7.8589	7.84547	7.80674	7.75568
	1.4504	0.000814356	8.10191	8.01884	7.98385	7.93832	7.90082	7.90358	7.85912	7.8441	7.82427	7.75541
	1.45049	0.000814438	8.09301	8.03322	7.97125	7.9431	7.89341	7.86452	7.84235	7.83802	7.81174	7.74592
	1.45058	0.000815307	8.08189	8.03766	7.96793	7.93823	7.87516	7.8705	7.83698	7.82748	7.79656	7.74606
	1.45067	0.000812972	8.08244	8.0485	7.96974	7.93213	7.89554	7.88105	7.85395	7.82756	7.82277	7.73673
	1.45076	0.000812488	8.10193	8.0417	7.96746	7.91752	7.87954	7.87065	7.86643	7.82641	7.81658	7.73618
	1.45085	0.000814317	8.10528	8.03522	7.97228	7.92211	7.871	7.87603	7.84768	7.82612	7.79975	7.74594
	1.45094	0.000813081	8.08848	8.02629	7.95936	7.94077	7.8726	7.86816	7.82101	7.83386	7.79988	7.74571
	1.45103	0.000813871	8.0706	8.03036	7.96896	7.92261	7.88124	7.87991	7.85056	7.82679	7.81807	7.76225
	1.45112	0.000812821	8.0732	8.03943	7.96363	7.93964	7.88891	7.87384	7.83717	7.81438	7.8167	7.74928
	1.45121	0.000811453	8.07401	8.01496	7.95619	7.94714	7.87591	7.86562	7.82809	7.82388	7.80423	7.72996
	1.4513	0.000812097	8.07662	8.02305	7.9367	7.91493	7.83859	7.85857	7.81878	7.82754	7.80087	7.73988
	1.4514	0.000811017	8.06862	8.01212	7.93313	7.91912	7.86267	7.86738	7.82097	7.81785	7.79237	7.7146
	1.45149	0.000811992	8.07119	8.03296	7.96516	7.90877	7.87956	7.8729	7.82459	7.82158	7.79483	7.72074
	1.45158	0.000811315	8.06061	8.02514	7.945	7.93156	7.86705	7.87541	7.83372	7.83	7.80962	7.71547
	1.45167	0.000811086	8.07437	8.02772	7.9491	7.91451	7.88186	7.87347	7.82363	7.81444	7.80307	7.72073
	1.45176	0.000812389	8.07502	8.0186	7.92864	7.90586	7.86077	7.83224	7.81935	7.8167	7.78618	7.70134
	1.45185	0.000811148	8.05871	8.01688	7.94441	7.91345	7.8552	7.84181	7.82223	7.8267	7.8052	7.69688
	1.45194	0.000810391	8.03486	7.99754	7.95978	7.9131	7.8565	7.83989	7.8361	7.79601	7.80805	7.70057
	1.45203	0.000809458	8.03906	8.0074	7.94399	7.91029	7.84908	7.85591	7.8357	7.79662	7.79751	7.68866
	1.45212	0.000809603	8.04901	8.01004	7.94328	7.90126	7.82792	7.85395	7.8247	7.80482	7.77474	7.70832
	1.45221	0.000810395	8.05436	7.99143	7.92448	7.90581	7.83987	7.85841	7.81196	7.80174	7.77425	7.71331
	1.4523	0.000808595	8.05608	8.00205	7.92056	7.90791	7.84743	7.84313	7.82127	7.7934	7.7807	7.71683
	1.45239	0.000807843	8.04604	8.00226	7.92198	7.91564	7.86534	7.83284	7.81839	7.78943	7.78182	7.7111
	1.45248	0.000809043	8.03206	8.00385	7.92673	7.89943	7.84092	7.84572	7.80685	7.78294	7.79342	7.70223
	1.45258	0.000808798	8.03679	8.00682	7.93083	7.90509	7.82752	7.83904	7.81282	7.79677	7.77099	7.68723
	1.45267	0.000807863	8.04983	7.98303	7.92529	7.895	7.822	7.82928	7.79626	7.78327	7.76763	7.67378
	1.45276	0.000807852	8.04359	7.99257	7.92326	7.90072	7.83714	7.83204	7.79049	7.77144	7.78375	7.68086
	1.45285	0.000808077	8.04494	7.99225	7.94212	7.89747	7.83851	7.83612	7.80232	7.77693	7.75967	7.69151
	1.45294	0.000807532	8.02396	7.98785	7.92741	7.87763	7.82942	7.8226	7.79595	7.78495	7.76476	7.69369
	1.45303	0.00080616	8.01219	7.97607	7.92641	7.865	7.82728	7.84749	7.77695	7.79073	7.75652	7.70106
	1.45312	0.000806759	8.02453	7.97414	7.93757	7.88491	7.82008	7.84028	7.80278	7.78858	7.76631	7.69306
	1.45321	0.00080729	8.02556	7.97831	7.89983	7.88105	7.82492	7.80462	7.81029	7.78147	7.78455	7.68178
	1.4533	0.000807216	8.03038	7.98276	7.89736	7.89033	7.82271	7.81293	7.80422	7.77819	7.76626	7.67432
	1.45339	0.000806601	8.01588	7.96144	7.89975	7.88188	7.83685	7.84006	7.80514	7.78632	7.7568	7.69248
	1.45348	0.000806844	8.00848	7.97819	7.89666	7.87532	7.81718	7.82075	7.80189	7.75963	7.75774	7.70513
	1.45357	0.0008071	8.01591	7.98896	7.89949	7.86022	7.81833	7.80326	7.7971	7.77876	7.73904	7.67946
	1.45366	0.000807329	8.00896	7.97078	7.9118	7.88617	7.79797	7.82104	7.78728	7.76779	7.74804	7.68885
	1.45376	0.000805135	8.01389	7.96378	7.89573	7.87896	7.81742	7.82317	7.78836	7.75448	7.73472	7.68236
	1.45385	0.000806667	8.00712	7.95267	7.9012	7.86983	7.8217	7.82226	7.7805	7.74803	7.76296	7.6886
	1.45394	0.000807482	8.00315	7.95149	7.88675	7.86172	7.82178	7.81096	7.78522	7.75821	7.73935	7.668
	1.45403	0.000806221	8.01792	7.9533	7.89287	7.87552	7.82045	7.81998	7.77307	7.7775	7.76725	7.65615
	1.45412	0.000805434	8.02027	7.96069	7.88113	7.87788	7.79539	7.80995	7.77125	7.73622	7.73874	7.66892
	1.45421	0.000803919	8.00987	7.95035	7.8886	7.86301	7.77258	7.80207	7.78502	7.75512	7.73842	7.67035
	1.4543	0.00080534	8.01392	7.96387	7.8944	7.86468	7.80558	7.81295	7.78817	7.75676	7.73398	7.67788
	1.45439	0.000805826	8.01342	7.96075	7.87908	7.85537	7.79667	7.79521	7.77018	7.74248	7.74145	7.65799
	1.45448	0.000804087	8.02085	7.95131	7.89206	7.84865	7.79332	7.79342	7.77526	7.7571	7.73661	7.65136
	1.45457	0.000803424	8.00541	7.93633	7.89325	7.85617	7.78075	7.80409	7.76871	7.72183	7.71399	7.6354
	1.45466	0.000803649	7.99885	7.95465	7.87389	7.85756	7.7896	7.79444	7.75311	7.75381	7.70069	7.65298
	1.45475	0.000805077	7.99366	7.95208	7.87296	7.84089	7.81121	7.78496	7.7529	7.73421	7.71004	7.666
	1.45484	0.00080413	8.00368	7.94457	7.86414	7.84766	7.79558	7.78246	7.7551	7.74781	7.72856	7.65226
	1.45494	0.000803397	8.00257	7.93727	7.88983	7.85193	7.79079	7.7937	7.75927	7.74141	7.723	7.6405
	1.45503	0.000801286	7.99248	7.92841	7.87527	7.84422	7.78913	7.79616	7.7602	7.72381	7.70565	7.64274
	1.45512	0.000801351	7.99326	7.91823	7.87691	7.81667	7.78457	7.79219	7.75978	7.72507	7.70801	7.62309
	1.45521	0.000802473	7.96761	7.92195	7.87018	7.83361	7.7792	7.7851	7.75291	7.74541	7.71154	7.64623
	1.4553	0.000803644	7.98249	7.9352	7.87934	7.84122	7.78442	7.77355	7.75727	7.72669	7.7299	7.64063
	1.45539	0.000802688	7.97319	7.94817	7.87605	7.84125	7.79582	7.77496	7.73999	7.71181	7.72889	7.62491
	1.45548	0.000804127	7.98286	7.93583	7.862	7.83653	7.7729	7.79023	7.75359	7.74033	7.72677	7.62427
	1.45557	0.000801356	7.97391	7.91828	7.8571	7.82933	7.78626	7.78726	7.73594	7.74087	7.72084	7.64831
	1.45566	0.000801683	7.95825	7.92605	7.87501	7.84217	7.77788	7.786	7.76371	7.72184	7.68017	7.64228
	1.45575	0.000802083	7.98091	7.91976	7.85708	7.83843	7.75832	7.77755	7.74781	7.73242	7.69367	7.64692
	1.45584	0.00080027	7.97125	7.91472	7.84689	7.82609	7.77483	7.76607	7.72181	7.73341	7.72226	7.62988
	1.45593	0.00080349	7.96628	7.92294	7.85022	7.81999	7.75751	7.78417	7.713	7.71704	7.70714	7.62729
	1.45602	0.000800909	7.97501	7.91415	7.83877	7.81745	7.77601	7.77481	7.72648	7.71831	7.69117	7.62872
	1.45612	0.000799701	7.97915	7.8976	7.83958	7.83438	7.76572	7.76866	7.74886	7.71484	7.71013	7.62412
	1.45621	0.000800146	7.95287	7.90539	7.83503	7.83549	7.76217	7.7764	7.73132	7.71321	7.70864	7.61765
	1.4563	0.00080136	7.95488	7.91463	7.8423	7.82056	7.76415	7.76172	7.73341	7.73888	7.70218	7.62159
	1.45639	0.000801627	7.97192	7.90597	7.8377	7.8157	7.75565	7.74083	7.73818	7.71531	7.7051	7.60683
	1.45648	0.000800578	7.96447	7.89522	7.84354	7.81966	7.75452	7.75694	7.74598	7.71379	7.72038	7.61643
	1.45657	0.000799605	7.95702	7.9192	7.83718	7.8186	7.75384	7.75136	7.73267	7.70458	7.6925	7.61038
	1.45666	0.000799573	7.95136	7.91406	7.82943	7.80355	7.74275	7.75284	7.73645	7.71307	7.68422	7.60803
	1.45675	0.000799	7.94903	7.90721	7.85895	7.81112	7.77815	7.74582	7.72405	7.69654	7.68118	7.60127
	1.45684	0.000799595	7.94879	7.91494	7.82243	7.78803	7.76296	7.73719	7.71193	7.6874	7.6968	7.61318
	1.45693	0.000799269	7.94393	7.9067	7.83284	7.80397	7.7491	7.7345	7.73417	7.70532	7.68773	7.62864
	1.45702	0.000798849	7.94463	7.9051	7.81975	7.80889	7.733	7.77293	7.70086	7.70135	7.68213	7.61534
	1.45711	0.000798649	7.93863	7.90272	7.82588	7.79933	7.73358	7.76141	7.71927	7.67854	7.694	7.60679
	1.4572	0.000799927	7.94807	7.89631	7.80661	7.78531	7.74164	7.73918	7.72446	7.68358	7.68419	7.62056
	1.4573	0.000798794	7.943	7.89352	7.82063	7.77405	7.74086	7.74553	7.71889	7.68481	7.67843	7.59997
	1.45739	0.000798174	7.92906	7.86787	7.83924	7.7906	7.74562	7.71117	7.70703	7.67671	7.67345	7.61317
	1.45748	0.000796479	7.94745	7.88013	7.81438	7.75948	7.7261	7.73052	7.70887	7.67508	7.6578	7.60333
	1.45757	0.000797871	7.93681	7.87121	7.80528	7.78852	7.74012	7.74299	7.70831	7.6812	7.68399	7.57307
	1.45766	0.000797815	7.93793	7.87972	7.79521	7.77916	7.74394	7.73886	7.69933	7.67209	7.67744	7.58671
	1.45775	0.000795732	7.92085	7.87294	7.80319	7.78763	7.73656	7.72534	7.70567	7.69558	7.66678	7.57939
	1.45784	0.000794997	7.92617	7.87131	7.82268	7.78641	7.7212	7.71744	7.69975	7.68977	7.64732	7.57584
	1.45793	0.000797665	7.933	7.87797	7.81231	7.78363	7.7288	7.73409	7.69631	7.68499	7.66296	7.58339
	1.45802	0.000797549	7.92986	7.87033	7.79324	7.75046	7.71287	7.72799	7.69669	7.71028	7.66312	7.59329
	1.45811	0.000798184	7.91253	7.8711	7.78853	7.7664	7.71288	7.71934	7.69932	7.66994	7.65172	7.58498
	1.4582	0.000796296	7.91363	7.86745	7.79829	7.79392	7.72803	7.72201	7.69329	7.6787	7.68296	7.57702
	1.45829	0.00079592	7.92369	7.86362	7.80467	7.75849	7.72421	7.69487	7.70554	7.63178	7.67592	7.55607
	1.45838	0.000794195	7.91732	7.87539	7.79311	7.77725	7.72535	7.71373	7.68033	7.66913	7.65956	7.57942
	1.45848	0.000796456	7.91863	7.8862	7.78508	7.77081	7.73239	7.72711	7.68209	7.67037	7.63024	7.58483
	1.45857	0.00079517	7.91475	7.88451	7.78853	7.76261	7.71135	7.72796	7.69504	7.65819	7.64705	7.6018
	1.45866	0.000794871	7.90279	7.86903	7.80259	7.76009	7.74819	7.74303	7.68226	7.6689	7.6532	7.58852
	1.45875	0.000794715	7.89742	7.86521	7.80578	7.76015	--	7.72698	7.67116	7.65948	7.65019	7.59695
	1.45884	0.000793255	7.89984	7.84675	7.77785	7.78185	--	7.7261	7.66962	7.66412	7.65082	7.57806
	1.45893	0.000795199	7.89246	7.83493	7.77486	7.75876	--	7.71092	7.68716	7.65524	7.64747	7.57882
	1.45902	0.000795074	7.90349	7.83292	7.78858	7.76654	7.72232	7.70309	7.68111	7.66151	7.64209	7.56792
	1.45911	0.000792173	7.90651	7.82198	7.78204	7.73797	7.7093	7.7131	7.67543	7.65867	7.62548	7.56374
	1.4592	0.000792294	7.88517	7.83615	7.76987	7.7513	7.71239	7.69541	7.67449	7.67315	7.64263	7.58829
	1.45929	0.000793632	7.89973	7.84245	7.77439	7.73744	7.68623	7.67062	7.67809	7.65659	7.63961	7.56768
	1.45938	0.000792978	7.87779	7.84353	7.75914	7.73308	7.69348	7.68186	7.65686	7.6545	7.62467	7.57361
	1.45947	0.000793211	7.86887	7.83457	7.74595	7.73799	7.70193	7.67428	7.65747	7.65694	7.63922	7.56759
	1.45956	0.000793016	7.87043	7.83164	7.75206	7.74431	7.68271	7.67973	7.65991	7.66052	7.61549	7.55995
	1.45966	0.000792262	7.88275	7.84088	7.7611	7.73824	7.68439	7.70096	7.65781	7.63083	7.62864	7.54961
	1.45975	0.000791038	7.8734	7.82417	7.75823	7.74964	7.68346	7.68614	7.65153	7.65459	7.62706	7.54809
	1.45984	0.000791508	7.85625	7.82813	7.74675	7.75886	7.6833	7.68907	7.66573	7.6332	7.63321	7.54743
	1.45993	0.000791006	7.87262	7.83995	7.74545	7.74291	7.68676	7.67824	7.66828	7.63586	7.61129	7.52194
	1.46002	0.000791342	7.87195	7.81335	7.74757	7.71768	7.68108	7.66267	7.67353	7.6099	7.6274	7.54425
	1.46011	0.000792018	7.86307	7.81886	7.76104	7.73471	7.67044	7.66388	7.66192	7.6476	7.61942	7.54146
	1.4602	0.000790511	7.85707	7.82686	7.74801	7.72012	7.6664	7.692	7.66171	7.642	7.60431	7.54859
	1.46029	0.00079073	7.85711	7.81928	7.75358	7.73661	7.66544	7.67777	7.65074	7.62822	7.61184	7.53563
	1.46038	0.000792587	7.85364	7.80939	7.74346	7.71142	7.66669	7.66822	7.64231	7.61834	7.59196	7.55976
	1.46047	0.000792079	7.85331	7.80883	7.74397	7.71604	7.66378	7.67044	7.6425	7.62948	7.5934	7.53308
	1.46056	0.000790614	7.85163	7.79106	7.72748	7.71654	7.65237	7.66325	7.62971	7.63241	7.5858	7.5149
	1.46065	0.000791144	7.86109	7.81195	7.73874	7.71284	7.6455	7.67862	7.64077	7.60919	7.61938	7.53095
	1.46074	0.000789999	7.86255	7.81699	7.72398	7.73194	7.65507	7.64423	7.62773	7.60975	7.60704	7.53518
	1.46083	0.000788859	7.84393	7.79658	7.7442	7.71422	7.67011	7.64681	7.61454	7.61969	7.60752	7.53244
	1.46093	0.000791668	7.83821	7.7934	7.74753	7.70429	7.66111	7.65043	7.6263	7.6158	7.59962	7.51863
	1.46102	0.000792032	7.84558	7.77493	7.74225	7.70334	7.65908	7.66369	7.61813	7.61843	7.5722	7.52242
	1.46111	0.000788536	7.8397	7.78692	7.74778	7.71586	7.65998	7.65714	7.63194	7.61099	7.58825	7.524
	1.4612	0.000789395	7.83905	7.78787	7.74239	7.69335	7.64017	7.65701	7.62086	7.60897	7.59914	7.5216
	1.46129	0.000788522	7.83456	7.78697	7.73534	7.7231	7.65692	7.6545	7.60753	7.60083	7.57295	7.51702
	1.46138	0.000789265	7.84476	7.79131	7.7129	7.68226	7.66083	7.63753	7.61605	7.62569	7.59498	7.51661
	1.46147	0.000790192	7.84675	7.80626	7.71006	7.68817	7.65112	7.65068	7.6114	7.58768	7.58127	7.51301
	1.46156	0.000789435	7.85337	7.80126	7.72376	7.67456	7.61424	7.65689	7.62262	7.59905	7.58188	7.50843
	1.46165	0.000788446	7.82624	7.81303	7.70223	7.67843	7.62997	7.63666	7.60813	7.59978	7.59727	7.52211
	1.46174	0.000788838	7.83003	7.79743	7.7204	7.70783	7.63841	7.63023	7.61893	7.59204	7.59757	7.50174
	1.46183	0.000787259	7.84273	7.77912	7.72498	7.69805	7.63817	7.64844	7.63691	7.58523	7.58632	7.51269
	1.46192	0.000786865	7.82177	7.76985	7.71241	7.67849	7.64749	7.63702	7.61866	7.606	7.56233	7.51676
	1.46201	0.000788131	7.82932	7.7806	7.71626	7.70773	7.64956	7.65386	7.60361	7.58431	7.56288	7.51672
	1.46211	0.000786163	7.82595	7.76	7.70377	7.69111	7.64209	7.64216	7.60734	7.59519	7.55663	7.4962
	1.4622	0.000786245	7.82954	7.76849	7.70337	7.6731	7.63087	7.62961	7.58749	7.60335	7.57403	7.48536
	1.46229	0.000786626	7.80109	7.78708	7.69035	7.68407	7.62912	7.64292	7.60627	7.59813	7.57084	7.49108
	1.46238	0.000785887	7.81909	7.76606	7.70991	7.65845	7.62227	7.62554	7.60111	7.57227	7.56047	7.50227
	1.46247	0.000786192	7.81393	7.76143	7.69383	7.65521	7.61848	7.63618	7.59896	7.5702	7.54492	7.4792
	1.46256	0.000785496	7.81161	7.77877	7.69743	7.65207	7.63768	7.62174	7.59425	7.58525	7.54483	7.49307
	1.46265	0.000786239	7.80213	7.77334	7.69235	7.68102	7.59213	7.6127	7.60389	7.58094	7.55456	7.48155
	1.46274	0.000784476	7.81454	7.77873	7.68602	7.66859	7.60298	7.61018	7.60666	7.56803	7.58221	7.46985
	1.46283	0.000785115	7.82421	7.75851	7.69553	7.66247	7.60653	7.62486	7.59361	7.55654	7.58352	7.4694
	1.46292	0.000784431	7.81755	7.77526	7.69999	7.66951	7.61394	7.61324	7.58622	7.56969	7.54953	7.47784
	1.46301	0.000784935	7.81471	7.77185	7.69616	7.6518	7.63162	7.60994	7.60186	7.56977	7.55845	7.49345
	1.4631	0.000783781	7.81415	7.75127	7.67553	7.67091	7.61985	7.62162	7.59537	7.55294	7.57617	7.48611
	1.46319	0.000783038	7.79084	7.76836	7.67878	7.66749	7.6257	7.6296	7.57624	7.57293	7.55096	7.49591
	1.46329	0.000785339	7.80368	7.78199	7.67562	7.67924	7.59457	7.61094	7.58092	7.57041	7.54643	7.48519
	1.46338	0.000783233	7.80395	7.76655	7.66943	7.67723	7.59026	7.60522	7.57548	7.57015	7.53673	7.49595
	1.46347	0.000784303	7.79357	7.7607	7.66708	7.66368	7.62174	7.60265	7.57968	7.55016	7.56222	7.49379
	1.46356	0.000782498	7.79831	7.74638	7.65885	7.65248	7.60631	7.59823	7.56306	7.55246	7.55307	7.45559
	1.46365	0.000783737	7.80259	7.72272	7.67142	7.63569	7.6099	7.60472	7.58066	7.54767	7.53942	7.4562
	1.46374	0.000782633	7.79798	7.74076	7.66887	7.65983	7.6088	7.61091	7.55872	7.54588	7.54145	7.46193
	1.46383	0.000784782	7.7794	7.74069	7.66006	7.65772	7.58985	7.61283	7.57099	7.53711	7.54835	7.47563
	1.46392	0.000783116	7.79197	7.75533	7.66052	7.64516	7.59916	7.59283	7.58723	7.53666	7.53878	7.45436
	1.46401	0.000783222	7.78819	7.72612	7.67797	7.6298	7.59843	7.59439	7.58509	7.53087	7.54224	7.47818
	1.4641	0.000781998	7.78191	7.73609	7.64014	7.64501	7.58514	7.58409	7.5774	7.53296	7.52356	7.4682
	1.46419	0.000784234	7.78228	7.73274	7.6441	7.63008	7.58483	7.58957	7.55202	7.51322	7.52959	7.47791
	1.46428	0.000782232	7.77501	7.72315	7.669	7.6314	7.59547	7.57692	7.57947	7.54609	7.5235	7.46559
	1.46437	0.000781078	7.7794	7.72573	7.67112	7.64077	7.58456	7.5811	7.57177	7.5257	7.52571	7.4505
	1.46447	0.000779344	7.76771	7.72601	7.65484	7.63539	7.5663	7.58202	7.56179	7.54099	7.51986	7.46184
	1.46456	0.000780816	7.7776	7.72991	7.66628	7.63455	7.57656	7.57707	7.54816	7.53208	7.53089	7.44353
	1.46465	0.000782415	7.76079	7.74145	7.6362	7.62283	7.58477	7.58813	7.54004	7.53399	7.52393	7.44475
	1.46474	0.000780374	7.75438	7.72209	7.64325	7.63415	7.57269	7.60685	7.53657	7.53753	7.51581	7.4438
	1.46483	0.000783221	7.77316	7.74208	7.63414	7.63186	7.5982	7.58554	7.54232	7.53332	7.51612	7.4461
	1.46492	0.000781286	7.76765	7.71532	7.65729	7.62826	7.58323	7.56924	7.5399	7.52744	7.51967	7.4347
	1.46501	0.000779321	7.75657	7.71334	7.63907	7.62482	7.55616	7.55874	7.55798	7.51704	7.5178	7.44998
	1.4651	0.000779482	7.7497	7.70555	7.64939	7.60468	7.57181	7.58922	7.54596	7.53887	7.50611	7.43056
	1.46519	0.000780275	7.73461	7.73225	7.64516	7.60688	7.54892	7.57773	7.53717	7.537	7.53021	7.43666
	1.46528	0.000778587	7.77282	7.72207	7.65236	7.62763	7.56203	7.57355	7.53101	7.51751	7.51045	7.45333
	1.46537	0.000781082	7.75221	7.72599	7.6328	7.61699	7.54381	7.56359	7.53624	7.50825	7.5153	7.44143
	1.46546	0.000781091	7.74557	7.72526	7.6257	7.62026	7.5652	7.56219	7.54247	7.50043	7.49354	7.45114
	1.46555	0.000780654	7.74758	7.69837	7.63205	7.60727	7.55701	7.56486	7.53335	7.51308	7.50841	7.43072
	1.46565	0.000780474	7.76668	7.68543	7.63538	7.61514	7.55842	7.57895	7.53725	7.51161	7.50522	7.43254
	1.46574	0.000777785	7.73982	7.70997	7.63888	7.62397	7.5442	7.55733	7.53771	7.5301	7.49473	7.43821
	1.46583	0.000779196	7.74803	7.70522	7.63866	7.60689	7.56109	7.55811	7.53147	7.5206	7.48939	7.43314
	1.46592	0.000778138	7.75049	7.71748	7.63502	7.60665	7.56079	7.56873	7.53704	7.5135	7.49757	7.42295
	1.46601	0.000779488	7.73688	7.69234	7.62072	7.61031	7.54086	7.55491	7.51506	7.50935	7.49817	7.41649
	1.4661	0.000778709	7.73804	7.69582	7.62703	7.60908	7.54494	7.52876	7.49603	7.50112	7.48941	7.40567
	1.46619	0.000778889	7.75208	7.69797	7.60978	7.60303	7.52907	7.5371	7.51402	7.49156	7.49875	7.41639
	1.46628	0.000778382	7.74006	7.67759	7.6121	7.58636	7.51157	7.52625	7.50037	7.50271	7.48616	7.42363
	1.46637	0.000776228	7.73472	7.68058	7.61286	7.59246	7.51533	7.55023	7.50802	7.49283	7.47414	7.40892
	1.46646	0.000776204	7.74698	7.66533	7.61319	7.58364	7.52723	7.54427	7.50487	7.49881	7.47749	7.40031
	1.46655	0.000775693	7.72741	7.6746	7.6054	7.57051	7.54701	7.53801	7.50531	7.49036	7.48339	7.39458
	1.46664	0.000775396	7.74068	7.68591	7.62629	7.59392	7.53366	7.53461	7.50535	7.50193	7.47476	7.41198
	1.46673	0.000776808	7.71911	7.69715	7.60424	7.57406	7.5385	7.53834	7.50955	7.49332	7.48312	7.41284
	1.46683	0.000775494	7.71855	7.69328	7.59908	7.5747	7.51246	7.52112	7.51881	7.51096	7.47754	7.39261
	1.46692	0.000774832	7.71496	7.67666	7.59237	7.59581	7.52054	7.52778	7.48415	7.49008	7.46577	7.3985
	1.46701	0.000774691	7.70245	7.68033	7.58379	7.57835	7.52397	7.54467	7.49757	7.47776	7.46958	7.38015
	1.4671	0.000775889	7.68322	7.66801	7.59057	7.56533	7.52686	7.52425	7.51056	7.48957	7.46735	7.36428
	1.46719	0.000774703	7.70084	7.67247	7.58824	7.56202	7.51186	7.51261	7.49708	7.48176	7.44164	7.39486
	1.46728	0.000775453	7.71847	7.65536	7.58011	7.55243	7.52638	7.51526	7.50756	7.47482	7.45564	7.40704
	1.46737	0.000773886	7.72227	7.66172	7.59651	7.55814	7.52983	7.53307	7.51719	7.47091	7.47243	7.39139
	1.46746	0.000774464	7.70573	7.66049	7.59252	7.57964	7.51517	7.52069	7.49581	7.463	7.47303	7.38539
	1.46755	0.000773635	7.70687	7.66352	7.58815	7.56455	7.50465	7.50895	7.47952	7.47166	7.46604	7.38688
	1.46764	0.000773154	7.68335	7.66674	7.58234	7.58212	7.49537	7.53635	7.51342	7.49436	7.45477	7.38172
	1.46773	0.000774374	7.69251	7.65773	7.56196	7.5684	7.48608	7.52446	7.50647	7.46012	7.46594	7.39041
	1.46782	0.000774313	7.6695	7.64366	7.56147	7.5364	7.47962	7.52754	7.49547	7.47952	7.44283	7.38107
	1.46791	0.000774024	7.68992	7.63958	7.58351	7.54104	7.4916	7.50338	7.47933	7.48691	7.45825	7.37519
	1.46801	0.000772341	7.6767	7.64731	7.58444	7.53955	7.49489	7.49265	7.45493	7.46561	7.44681	7.35642
	1.4681	0.000775267	7.68452	7.66376	7.56951	7.53064	7.48238	7.50234	7.47311	7.47686	7.43673	7.34985
	1.46819	0.000772613	7.66426	7.62459	7.5552	7.56471	7.49635	7.48753	7.47097	7.46303	7.44242	7.38381
	1.46828	0.000771713	7.6647	7.6208	7.56007	7.55837	7.48384	7.47653	7.45802	7.46929	7.45233	7.37795
	1.46837	0.00077228	7.66359	7.63322	7.57147	7.53482	7.47858	7.46667	7.48442	7.45632	7.43885	7.34374
	1.46846	0.000770511	7.67699	7.61486	7.55165	7.54771	7.48304	7.47746	7.46204	7.42822	7.442	7.37065
	1.46855	0.000773	7.68557	7.63265	7.55727	7.56445	7.46494	7.50788	7.47847	7.45925	7.40548	7.36132
	1.46864	0.000772295	7.6754	7.62181	7.54142	7.54305	7.48532	7.49446	7.46039	7.44853	7.428	7.35724
	1.46873	0.000772593	7.66772	7.63077	7.54656	7.54143	7.4756	7.48043	7.45594	7.43401	7.41916	7.37793
	1.46882	0.000773795	7.66786	7.61346	7.54033	7.53969	7.47569	7.48031	7.47226	7.42013	7.42684	7.36795
	1.46891	0.000771911	7.66337	7.60915	7.5273	7.52936	7.47151	7.47047	7.45227	7.44368	7.42349	7.36336
	1.469	0.00076936	7.66078	7.62406	7.52979	7.50022	7.47765	7.4715	7.44252	7.45039	7.41412	7.35372
	1.46909	0.00077054	7.66224	7.61506	7.56548	7.5065	7.46035	7.47163	7.42583	7.43195	7.41055	7.33633
	1.46919	0.000770578	7.67216	7.61548	7.55033	7.5232	7.44898	7.46519	7.43691	7.4341	7.39152	7.35674
	1.46928	0.000771379	7.64972	7.60661	7.52796	7.51113	7.46016	7.4559	7.45624	7.42824	7.38969	7.34967
	1.46937	0.000769262	7.66391	7.61295	7.55002	7.4949	7.44903	7.47466	7.43775	7.4103	7.39726	7.33279
	1.46946	0.000769607	7.66449	7.60181	7.53139	7.51693	7.45808	7.47625	7.43388	7.40899	7.41135	7.33897
	1.46955	0.000770243	7.65225	7.6026	7.51907	7.50758	7.43048	7.47365	7.43156	7.42508	7.39167	7.33473
	1.46964	0.000769468	7.63171	7.61572	7.52742	7.49141	7.45935	7.47004	7.43025	7.40985	7.39391	7.33269
	1.46973	0.000768527	7.63192	7.60544	7.52845	7.4996	7.46596	7.45893	7.43857	7.42001	7.38016	7.35311
	1.46982	0.000767372	7.64172	7.60935	7.53145	7.50676	7.4674	7.44798	7.4345	7.4393	7.39967	7.33168
	1.46991	0.000767211	7.63568	7.59524	7.52103	7.49541	7.44543	7.4516	7.42847	7.42749	7.40948	7.3279
	1.47	0.000766579	7.63804	7.5895	7.51357	7.48854	7.44239	7.4705	7.43451	7.41562	7.40117	7.32452
	1.47009	0.000767529	7.6266	7.57827	7.51473	7.47634	7.4595	7.46222	7.43672	7.4101	7.38598	7.32053
	1.47018	0.000767493	7.62183	7.57631	7.50545	7.4785	7.4483	7.45405	7.41371	7.43518	7.39465	7.34004
	1.47027	0.00076667	7.6257	7.57793	7.50786	7.48383	7.44067	7.47841	7.40835	7.40068	7.40466	7.33752
	1.47037	0.00076724	7.63289	7.57182	7.5165	7.49302	7.42439	7.45917	7.40275	7.42379	7.37606	7.33876
	1.47046	0.000765443	7.61206	7.58384	7.51985	7.48827	7.43272	7.45875	7.40226	7.40862	7.36792	7.32589
	1.47055	0.000767458	7.61467	7.5848	7.51563	7.50296	7.45056	7.44092	7.42435	7.40027	7.37846	7.30567
	1.47064	0.000765006	7.62325	7.56922	7.50319	7.49507	7.43519	7.42896	7.41587	7.39122	7.37151	7.30491
	1.47073	0.000765111	7.61477	7.56639	7.50268	7.48682	7.41524	7.44064	7.39394	7.37746	7.38831	7.31477
	1.47082	0.000765482	7.62753	7.56101	7.5033	7.47419	7.42007	7.4342	7.39111	7.3997	7.34273	7.31506
	1.47091	0.000764776	7.62397	7.56386	7.51281	7.47879	7.41991	7.43156	7.38992	7.38809	7.39068	7.31622
	1.471	0.000765885	7.59275	7.56641	7.50752	7.48765	7.41191	7.43916	7.40406	7.38006	7.36633	7.30668
	1.47109	0.000765793	7.62529	7.57202	7.4973	7.47037	7.42349	7.41778	7.4206	7.35948	7.37913	7.3003
	1.47118	0.000766163	7.59048	7.55976	7.48424	7.46082	7.41674	7.4143	7.41736	7.37905	7.38192	7.30624
	1.47127	0.000765824	7.60465	7.57446	7.48304	7.4688	7.40684	7.42064	7.39921	7.37869	7.33742	7.28807
	1.47136	0.000765644	7.58972	7.57671	7.47417	7.45304	7.40955	7.41095	7.37473	7.36713	7.3801	7.28595
	1.47145	0.000765173	7.59699	7.5708	7.47634	7.46158	7.39292	7.40178	7.39324	7.40614	7.38486	7.28032
	1.47155	0.00076395	7.60468	7.53799	7.47524	7.46962	7.4019	7.42173	7.39569	7.37121	7.36287	7.28697
	1.47164	0.000763957	7.59449	7.54536	7.4788	7.47376	7.38465	7.42394	7.38746	7.37907	7.35617	7.27824
	1.47173	0.000763059	7.60428	7.53795	7.47719	7.46214	7.41276	7.41219	7.38793	7.38471	7.32331	7.30063
	1.47182	0.000764488	7.59269	7.55238	7.47603	7.46109	7.43382	7.39343	7.39207	7.35571	7.33903	7.27787
	1.47191	0.000763023	7.57187	7.52246	7.46334	7.44659	7.39797	7.39917	7.3932	7.37355	7.35258	7.27159
	1.472	0.000763319	7.55582	7.53816	7.45884	7.44403	7.39744	7.40677	7.37211	7.38784	7.34791	7.28462
	1.47209	0.000761801	7.57481	7.51457	7.47414	7.43993	7.39055	7.38699	7.37303	7.36805	7.32729	7.27044
	1.47218	0.000761391	7.58107	7.54072	7.45207	7.42141	7.36587	7.39374	7.36623	7.34235	7.34396	7.25908
	1.47227	0.000761709	7.57128	7.54169	7.47854	7.44658	7.40646	7.39356	7.38606	7.37039	7.35193	7.26109
	1.47236	0.00076087	7.59262	7.54189	7.47436	7.45604	7.39905	7.40366	7.36037	7.35206	7.35691	7.25784
	1.47245	0.000762294	7.59875	7.52763	7.47355	7.39301	7.36558	7.37751	7.35702	7.34066	7.36315	7.25667
	1.47254	0.000761407	7.57463	7.53161	7.4583	7.43186	7.37629	7.39584	7.35298	7.35476	7.34938	7.24591
	1.47263	0.000761153	7.56584	7.53763	7.41985	7.43457	7.36877	7.38424	7.3521	7.35753	7.34294	7.25823
	1.47273	0.00076101	7.57154	7.52985	7.44155	7.42934	7.3886	7.39603	7.35798	7.34602	7.3477	7.27088
	1.47282	0.000758827	7.57452	7.52431	7.42551	7.43466	7.40156	7.37574	7.33859	7.3457	7.33643	7.25839
	1.47291	0.000759704	7.56381	7.52672	7.43695	7.39273	7.38117	7.41274	7.34465	7.3248	7.34822	7.26176
	1.473	0.000760213	7.54974	7.51266	7.44383	7.43185	7.33188	7.38332	7.35506	7.34545	7.3576	7.27189
	1.47309	0.00076141	7.54769	7.51657	7.42683	7.42902	7.3661	7.36759	7.34499	7.33304	7.32277	7.25737
	1.47318	0.000759416	7.55683	7.50889	7.44532	7.42714	7.3832	7.37906	7.35791	7.32232	7.32556	7.25671
	1.47327	0.000758444	7.55491	7.50498	7.43778	7.41508	7.36316	7.39272	7.35934	7.32505	7.34053	7.26029
	1.47336	0.000758837	7.59644	7.5049	7.43798	7.43122	7.34135	7.36216	7.34095	7.34876	7.33555	7.2666
	1.47345	0.000760669	7.57329	7.52213	7.42965	7.41533	7.35946	7.38169	7.3372	7.34373	7.30037	7.27071
	1.47354	0.000759705	7.54818	7.51619	7.42148	7.38931	7.36018	7.37269	7.34459	7.32379	7.30008	7.2523
	1.47363	0.000758415	7.5495	7.51687	7.41932	7.38427	7.37105	7.35331	7.33524	7.3276	7.31589	7.24477
	1.47372	0.000757748	7.53405	7.50276	7.40145	7.40664	7.36584	7.34238	7.34453	7.32986	7.30301	7.23944
	1.47381	0.000758765	7.53699	7.49906	7.40911	7.4025	7.35134	7.3392	7.3325	7.32045	7.31896	7.24109
	1.47391	0.000758903	7.54445	7.49768	7.41979	7.39034	7.33479	7.37121	7.3199	7.30145	7.29792	7.24211
	1.474	0.000758248	7.53252	7.49597	7.42141	7.41875	7.33796	7.35255	7.33028	7.2977	7.27731	7.22915
	1.47409	0.000758063	7.56081	7.48289	7.42158	7.41362	7.33976	7.36492	7.32241	7.30733	7.29354	7.24766
	1.47418	0.000756189	7.53887	7.49904	7.43036	7.38461	7.35265	7.36854	7.33282	7.31198	7.28528	7.2628
	1.47427	0.00075575	7.52028	7.4872	7.44289	7.39887	7.33977	7.34943	7.32819	7.3044	7.2878	7.24494
	1.47436	0.000755097	7.50959	7.46237	7.42137	7.39893	7.33858	7.33577	7.33549	7.30174	7.32276	7.24535
	1.47445	0.000755905	7.53018	7.48413	7.41795	7.38108	7.33596	7.35233	7.32239	7.29726	7.30753	7.20732
	1.47454	0.000754254	7.51445	7.47783	7.427	7.38539	7.32429	7.35081	7.30497	7.27787	7.28648	7.2339
	1.47463	0.000753972	7.51342	7.46926	7.42107	7.37754	7.31373	7.34641	7.29774	7.30379	7.27683	7.21882
	1.47472	0.000756526	7.50709	7.48532	7.40761	7.39227	7.33583	7.32667	7.32689	7.31458	7.29207	7.2389
	1.47481	0.000754876	7.51068	7.46382	7.41067	7.37531	7.3251	7.32952	7.29947	7.29699	7.28572	7.22911
	1.4749	0.000753687	7.50457	7.46917	7.39376	7.35492	7.3195	7.34143	7.32429	7.29836	7.30485	7.20679
	1.47499	0.000756171	7.52916	7.44621	7.41946	7.37246	7.3103	7.33531	7.3303	7.31461	7.27777	7.19309
	1.47509	0.000753311	7.50939	7.45606	7.4217	7.37268	7.32046	7.33333	7.33266	7.28668	7.27857	7.20254
	1.47518	0.000753878	7.49352	7.48415	7.39438	7.36493	7.33823	7.32192	7.30682	7.2889	7.28798	7.20968
	1.47527	0.000753639	7.52298	7.46116	7.37884	7.36105	7.33978	7.31134	7.28856	7.29615	7.28518	7.19418
	1.47536	0.000754965	7.51252	7.45005	7.38259	7.34823	7.30789	7.3088	7.27558	7.28689	7.28461	7.16919
	1.47545	0.000753734	7.50168	7.45076	7.36627	7.35459	7.30639	7.31661	7.28739	7.27873	7.26403	7.20241
	1.47554	0.000754495	7.52042	7.45522	7.36929	7.36826	7.32022	7.32197	7.27624	7.2783	7.2771	7.21293
	1.47563	0.000753017	7.49595	7.45209	7.38165	7.34388	7.32975	7.30658	7.27355	7.2835	7.2875	7.20069
	1.47572	0.000753183	7.45894	7.41562	7.3681	7.34105	7.30036	7.32369	7.31415	7.26889	7.27284	7.19544
	1.47581	0.000752595	7.48264	7.44066	7.3704	7.37351	7.3198	7.30949	7.27702	7.27789	7.2695	7.21784
	1.4759	0.000751318	7.47171	7.451	7.34055	7.34826	7.31865	7.31298	7.28444	7.26159	7.28426	7.2021
	1.47599	0.000751142	7.49081	7.42432	7.3475	7.33353	7.30291	7.31142	7.27912	7.27498	7.26974	7.19289
	1.47608	0.000750696	7.47808	7.41993	7.37298	7.36125	7.31364	7.29233	7.30435	7.29286	7.25553	7.19453
	1.47617	0.00075199	7.49326	7.4465	7.37378	7.36448	7.30006	7.30461	7.27224	7.27531	7.23137	7.18811
	1.47627	0.000752953	7.46659	7.42799	7.36524	7.33497	7.29966	7.29962	7.27371	7.2679	7.25379	7.15967
	1.47636	0.000752665	7.46451	7.39579	7.33553	7.33423	7.27251	7.27792	7.26368	7.26032	7.23917	7.16796
	1.47645	0.000750278	7.46927	7.41012	7.35941	7.34999	7.30899	7.29137	7.27656	7.27433	7.25124	7.16273
	1.47654	0.000751164	7.4761	7.44305	7.36021	7.35073	7.29017	7.29975	7.25966	7.26599	7.2588	7.13132
	1.47663	0.000751544	7.46193	7.41512	7.35506	7.32489	7.29067	7.28356	7.28495	7.24064	7.26409	7.1307
	1.47672	0.000752533	7.45837	7.41891	7.35799	7.33935	7.26254	7.28114	7.27139	7.25802	7.24373	7.13407
	1.47681	0.000753256	7.48064	7.43751	7.32445	7.30586	7.25748	7.28087	7.2674	7.25605	7.23181	7.1499
	1.4769	0.000751347	7.46344	7.4456	7.35934	7.32131	7.25738	7.28077	7.26464	7.2412	7.22825	7.15848
	1.47699	0.000749264	7.4432	7.42593	7.34295	7.31588	7.29147	7.28221	7.26788	7.22063	7.222	7.14803
	1.47708	0.000750449	7.44544	7.41148	7.34584	7.33419	7.25876	7.29986	7.24996	7.23563	7.22873	7.13454
	1.47717	0.000750347	7.45082	7.3993	7.32538	7.31895	7.27906	7.29833	7.23056	7.24206	7.21156	7.14114
	1.47726	0.000751152	7.45622	7.4081	7.29839	7.35365	7.25408	7.29493	7.24467	7.21982	7.21593	7.17099
	1.47735	0.000750494	7.4302	7.41144	7.30966	7.31239	7.26654	7.26308	7.25621	7.21968	7.23443	7.14529
	1.47745	0.000750418	7.4418	7.392	7.33703	7.31461	7.25099	7.26081	7.22502	7.23158	7.22648	7.15581
	1.47754	0.000750092	7.43602	7.3865	7.34073	7.2987	7.24269	7.26276	7.27796	7.22974	7.23717	7.16955
	1.47763	0.000750784	7.44137	7.40005	7.31274	7.31643	7.25301	7.27922	7.24602	7.21627	7.21533	7.17276
	1.47772	0.000748164	7.43989	7.38774	7.32057	7.30123	7.27772	7.27746	7.24943	7.21513	7.18814	7.13827
	1.47781	0.000748276	7.42324	7.38443	7.30608	7.30665	7.28404	7.26737	7.23247	7.20911	7.22473	7.15666
	1.4779	0.000747838	7.43725	7.37819	7.32446	7.33025	7.27478	7.27509	7.21128	7.21018	7.20436	7.15491
	1.47799	0.000746865	7.4215	7.38402	7.32176	7.29066	7.26834	7.25765	7.24021	7.22013	7.20983	7.13788
	1.47808	0.000747993	7.4127	7.36912	7.31704	7.3056	7.21699	7.26212	7.21429	7.20938	7.2019	7.13334
	1.47817	0.000747915	7.42698	7.36945	7.29557	7.28826	7.24353	7.24229	7.20284	7.20678	7.18869	7.1202
	1.47826	0.000746815	7.40903	7.37122	7.3067	7.28217	7.22436	7.23846	7.22718	7.22556	7.18932	7.10987
	1.47835	0.000744957	7.41272	7.39584	7.30627	7.31292	7.2042	7.23196	7.2575	7.23653	7.20795	7.10655
	1.47844	0.00074683	7.41332	7.3935	7.27665	7.31695	7.20214	7.23933	7.23888	7.21715	7.18471	7.13711
	1.47853	0.000745917	7.40566	7.37666	7.28981	7.29345	7.23715	7.24599	7.2038	7.23233	7.20513	7.12923
	1.47862	0.000746747	7.42781	7.37901	7.28263	7.28672	7.21383	7.23309	7.22068	7.21119	7.19062	7.12297
	1.47872	0.000743295	7.40423	7.36105	7.28012	7.25901	7.22527	7.20489	7.20095	7.17773	7.16246	7.09426
	1.47881	0.000744567	7.38903	7.34023	7.27859	7.28104	7.22799	7.22524	7.22058	7.18118	7.18399	7.09236
	1.4789	0.000745232	7.40077	7.35603	7.28239	7.28088	7.20654	7.2331	7.21041	7.18906	7.17428	7.10131
	1.47899	0.000744698	7.40456	7.33701	7.2931	7.27726	7.19307	7.22192	7.21141	7.19411	7.1803	7.12228
	1.47908	0.000744925	7.40623	7.36565	7.30919	7.27199	7.21397	7.23658	7.20191	7.20826	7.17476	7.1127
	1.47917	0.000744407	7.3857	7.36141	7.29243	7.27608	7.22319	7.22387	7.21739	7.19618	7.15671	7.10881
	1.47926	0.000745122	7.39731	7.34634	7.29044	7.29265	7.20052	7.21577	7.19543	7.1792	7.18007	7.08889
	1.47935	0.000743229	7.39709	7.33842	7.27735	7.28615	7.21016	7.22017	7.17019	7.18508	7.16961	7.13104
	1.47944	0.000743359	7.39504	7.34339	7.25959	7.24196	7.19969	7.19837	7.19209	7.16211	7.14115	7.1013
	1.47953	0.000742113	7.40855	7.35581	7.27391	7.23763	7.18184	7.2191	7.18293	7.15769	7.16083	7.0927
	1.47962	0.000742312	7.37567	7.34079	7.26058	7.25102	7.19417	7.21659	7.17784	7.17727	7.14878	7.08365
	1.47971	0.000742625	7.37863	7.36196	7.26267	7.23511	7.20368	7.21786	7.18295	7.17356	7.16776	7.08383
	1.4798	0.000742593	7.3929	7.3484	7.26234	7.22818	7.18258	7.19524	7.19243	7.18827	7.17372	7.10133
	1.4799	0.00074301	7.38731	7.3398	7.25581	7.25156	7.19178	7.21188	7.19814	7.18223	7.16341	7.10613
	1.47999	0.000743389	7.36964	7.35102	7.26459	7.24557	7.20208	7.20339	7.20723	7.16753	7.16797	7.07859
	1.48008	0.000741629	7.36398	7.34395	7.27895	7.24605	7.19342	7.16199	7.18792	7.17416	7.15234	7.08859
	1.48017	0.00074165	7.37975	7.3403	7.24783	7.2592	7.18617	7.19317	7.19264	7.18561	7.15849	7.08807
	1.48026	0.000740501	7.38429	7.34498	7.24394	7.26741	7.18012	7.22205	7.15553	7.16369	7.17191	7.08901
	1.48035	0.000742567	7.38047	7.34134	7.25245	7.2449	7.18392	7.19871	7.188	7.15357	7.17448	7.0944
	1.48044	0.000740358	7.36835	7.33067	7.24352	7.22774	7.17023	7.21128	7.1907	7.146	7.15087	7.10136
	1.48053	0.000741917	7.3719	7.30262	7.24344	7.2505	7.18422	7.18715	7.16318	7.17279	7.14387	7.06208
	1.48062	0.000740185	7.36479	7.30594	7.23936	7.23178	7.19531	7.1714	7.16154	7.15856	7.1438	7.05161
	1.48071	0.000738887	7.37865	7.31256	7.24612	7.20544	7.18587	7.2298	7.17837	7.15998	7.14804	7.06605
	1.4808	0.000739056	7.37084	7.3059	7.23624	7.22777	7.15396	7.21016	7.16759	7.15643	7.13705	7.05266
	1.48089	0.000740727	7.34897	7.32221	7.27083	7.22924	7.1644	7.17496	7.16998	7.12043	7.14178	7.05059
	1.48098	0.000742181	7.3535	7.30954	7.23827	7.23301	7.18778	7.18342	7.16704	7.13429	7.14962	7.05837
	1.48108	0.000740838	7.35679	7.33958	7.23569	7.24756	7.17221	7.16424	7.17575	7.14589	7.13732	7.07032
	1.48117	0.000741703	7.34247	7.32932	7.22438	7.21256	7.11847	7.15991	7.17745	7.14031	7.14215	7.04879
	1.48126	0.000739004	7.32675	7.28799	7.24233	7.20602	7.16417	7.18626	7.15519	7.12433	7.14511	7.04876
	1.48135	0.000739556	7.32674	7.30143	7.23255	7.22749	7.18146	7.16275	7.15874	7.15402	7.13852	7.05929
	1.48144	0.000739131	7.33481	7.29307	7.25052	7.19903	7.15732	7.16565	7.15546	7.13498	7.11495	7.07682
	1.48153	0.00073992	7.32556	7.28417	7.23963	7.20626	7.17107	7.15305	7.13734	7.14778	7.11986	7.06313
	1.48162	0.00073797	7.34624	7.30165	7.23626	7.20348	7.15798	7.15543	7.17487	7.10618	7.127	7.05862
	1.48171	0.000737311	7.33136	7.32935	7.21659	7.19164	7.13946	7.14035	7.16653	7.11318	7.12418	7.04907
	1.4818	0.000736492	7.34647	7.29435	7.22886	7.20011	7.14615	7.15424	7.16307	7.13579	7.143	7.05117
	1.48189	0.000737974	7.32252	7.30525	7.24193	7.20495	7.11364	7.1622	7.15645	7.13124	7.15903	7.02635
	1.48198	0.00073836	7.33419	7.28576	7.24591	7.19964	7.16179	7.15643	7.13589	7.11495	7.10738	7.04844
	1.48207	0.000735873	7.34464	7.27396	7.20103	7.19462	7.15449	7.13262	7.14508	7.11185	7.13812	7.06298
	1.48216	0.00073703	7.33483	7.2761	7.22494	7.18084	7.16643	7.11359	7.12457	7.12446	7.11988	7.06485
	1.48226	0.000735996	7.3298	7.28493	7.21531	7.2168	7.14105	7.1027	7.11371	7.12647	7.12474	7.03128
	1.48235	0.000735997	7.34822	7.27878	7.18671	7.20848	7.1422	7.13272	7.11691	7.13284	7.09288	7.01805
	1.48244	0.000736068	7.32964	7.25784	7.19898	7.1852	7.13279	7.12891	7.12148	7.13842	7.09141	7.0575
	1.48253	0.000736925	7.32395	7.28965	7.19983	7.18384	7.11	7.14681	7.12384	7.12012	7.11142	7.0247
	1.48262	0.000736582	7.3008	7.2772	7.21244	7.19218	7.12537	7.14258	7.12359	7.13841	7.11371	7.00368
	1.48271	0.000734347	7.29349	7.26895	7.20966	7.18168	7.11892	7.11646	7.16497	7.11588	7.11676	7.01375
	1.4828	0.000734897	7.29369	7.26221	7.20028	7.18374	7.11319	7.12036	7.12914	7.11833	7.08776	7.0137
	1.48289	0.000736406	7.30867	7.26591	7.20696	7.17633	7.1208	7.16144	7.11557	7.12254	7.1028	7.03898
	1.48298	0.000736462	7.29996	7.26628	7.20956	7.17246	7.12708	7.15919	7.11729	7.09403	7.11371	7.01414
	1.48307	0.000735726	7.31213	7.27538	7.17729	7.17493	7.11867	7.15785	7.11303	7.09564	7.10964	7.01479
	1.48316	0.000735102	7.31087	7.26505	7.2102	7.18567	7.09234	7.16719	7.10606	7.11137	7.08403	7.05568
	1.48325	0.000735342	7.30041	7.25997	7.21225	7.18117	7.1345	7.14274	7.09136	7.07861	7.08325	7.02796
	1.48334	0.000734939	7.32878	7.27623	7.17194	7.1448	7.11634	7.10502	7.10946	7.06257	7.10234	7.02192
	1.48344	0.00073369	7.32815	7.25757	7.182	7.15767	7.09426	7.15065	7.08656	7.09677	7.07252	7.02301
	1.48353	0.000735994	7.30648	7.27295	7.1845	7.16391	7.09295	7.12129	7.09499	7.07003	7.06789	7.02213
	1.48362	0.00073338	7.31002	7.2565	7.15978	7.19296	7.09844	7.11467	7.11968	7.09058	7.07368	7.00797
	1.48371	0.00073449	7.29032	7.24981	7.16296	7.16946	7.09794	7.11959	7.10071	7.07822	7.08735	6.97873
	1.4838	0.000735258	7.2931	7.24001	7.1602	7.14971	7.10275	7.13219	7.09011	7.09731	7.07016	7.00292
	1.48389	0.000732584	7.2933	7.23838	7.17318	7.1097	7.10752	7.14758	7.10916	7.09522	7.08482	7.01593
	1.48398	0.000732897	7.30841	7.248	7.18019	7.13918	7.08965	7.10137	7.11929	7.09082	7.07944	6.99888
	1.48407	0.000734582	7.27399	7.23567	7.18686	7.16593	7.10434	7.10634	7.10314	7.05063	7.07542	6.98949
	1.48416	0.000731533	7.25566	7.24066	7.16987	7.15037	7.09731	7.08926	7.09653	7.07658	7.07617	7.02728
	1.48425	0.000731872	7.27213	7.24026	7.13799	7.13445	7.09511	7.10721	7.0899	7.05487	7.06722	6.99528
	1.48434	0.000731587	7.29367	7.2357	7.15708	7.17802	7.09752	7.10221	7.0731	7.07489	7.06964	6.97881
	1.48443	0.000733637	7.2531	7.23807	7.1592	7.13812	7.10906	7.11143	7.06296	7.08083	7.08399	6.99219
	1.48452	0.000732961	7.28049	7.24598	7.13966	7.13907	7.11632	7.11321	7.06696	7.07779	7.07825	6.99645
	1.48462	0.000730708	7.26544	7.20867	7.15011	7.12396	7.08505	7.11256	7.05033	7.04679	7.07166	6.98904
	1.48471	0.000729731	7.28449	7.24482	7.16253	7.13091	7.07817	7.08399	7.06712	7.03462	7.07228	7.00249
	1.4848	0.000728852	7.28102	7.24391	7.15465	7.13169	7.08916	7.09992	7.07058	7.07733	7.06494	6.99485
	1.48489	0.000728492	7.29412	7.21765	7.15625	7.13006	7.05889	7.09454	7.09418	7.10427	7.06287	6.99825
	1.48498	0.000730909	7.27079	7.21033	7.15686	7.12371	7.07386	7.08086	7.04633	7.0565	7.08998	6.97795
	1.48507	0.000732005	7.25442	7.22019	7.13646	7.14065	7.08225	7.08689	7.0656	7.05439	7.08675	6.99989
	1.48516	0.000732397	7.25913	7.18329	7.13984	7.1235	7.066	7.0888	7.06978	7.02178	7.07383	6.98577
	1.48525	0.000730945	7.26114	7.20966	7.12968	7.10696	7.06041	7.08472	7.07778	7.05742	7.01467	6.95828
	1.48534	0.000730239	7.24181	7.22606	7.12007	7.14561	7.05292	7.07146	7.07378	7.05148	7.01791	6.96716
	1.48543	0.000729056	7.23615	7.23534	7.15137	7.12736	7.06253	7.08021	7.06423	7.03623	7.01187	6.95876
	1.48552	0.000727826	7.22511	7.20596	7.13282	7.13163	7.07749	7.07292	7.06554	7.05558	7.03633	6.9544
	1.48561	0.000728325	7.22642	7.2135	7.1393	7.11735	7.03982	7.07462	7.07307	7.05721	7.03736	6.95558
	1.4857	0.000726269	7.26062	7.1885	7.12712	7.12046	7.06267	7.0694	7.05316	7.04138	7.00695	6.97036
	1.4858	0.000726994	7.24123	7.19562	7.13835	7.11063	7.05914	7.07392	7.03525	7.03879	7.0298	6.97486
	1.48589	0.000727633	7.24841	7.18429	7.15606	7.1328	7.0402	7.07606	7.05116	7.0334	7.03469	6.95595
	1.48598	0.0007279	7.24436	7.1941	7.12869	7.10463	7.05134	7.05289	7.048	7.02357	7.05315	6.97049
	1.48607	0.000729146	7.23354	7.18719	7.1527	7.11985	7.06583	7.06638	7.04111	7.04355	7.03485	6.97077
	1.48616	0.000726247	7.22838	7.19452	7.12731	7.11646	7.05616	7.05368	7.05105	7.02644	7.0339	6.95828
	1.48625	0.000727146	7.2219	7.18449	7.09567	7.10242	7.05104	7.06015	7.01754	7.01188	7.03004	6.94069
	1.48634	0.000729522	7.22971	7.19151	7.09017	7.0949	7.03885	7.0554	7.05894	7.002	7.03351	6.91619
	1.48643	0.000729714	7.22408	7.18369	7.11083	7.08195	7.06754	7.0453	7.04797	7.03257	7.02455	6.94776
	1.48652	0.00072787	7.2366	7.18142	7.12271	7.11424	7.04022	7.06559	7.03018	7.00808	7.00037	6.9706
	1.48661	0.000723222	7.21292	7.1979	7.11044	7.09151	7.01389	7.05578	7.02647	7.02176	7.02629	6.9665
	1.4867	0.000724618	7.20954	7.18819	7.12024	7.06943	7.03959	7.07289	7.04415	7.01502	6.9959	6.92576
	1.48679	0.000726473	7.22481	7.1841	7.10451	7.06157	7.04521	7.04801	7.02715	7.01347	7.00178	6.91791
	1.48688	0.000723059	7.2104	7.17696	7.09952	7.08024	7.05014	7.05924	7.02406	7.00726	7.03631	6.92081
	1.48698	0.000726057	7.21556	7.17476	7.10087	7.07007	7.0495	7.06182	7.00883	7.02246	7.04796	6.92682
	1.48707	0.000724609	7.20836	7.15479	7.08854	7.07945	7.03372	7.03543	7.00052	7.0102	7.00496	6.88575
	1.48716	0.000724586	7.18094	7.15803	7.0948	7.06233	7.04303	7.03849	7.02193	6.98571	6.96556	6.92295
	1.48725	0.00072379	7.19947	7.16842	7.08298	7.0694	7.05039	7.03515	6.98862	7.00499	6.99229	6.89984
	1.48734	0.000723873	7.21839	7.16104	7.06378	7.08518	7.02135	7.05702	7.00421	7.02308	7.01394	6.92163
	1.48743	0.000723971	7.1843	7.15894	7.0729	7.06353	7.01108	7.02703	7.0223	6.99981	6.98282	6.90746
	1.48752	0.000724249	7.18812	7.16256	7.09665	7.07165	7.03003	7.03251	7.00788	6.97407	6.9613	6.89642
	1.48761	0.000722266	7.197	7.14615	7.0854	7.07844	7.00654	7.01304	7.00302	6.99754	6.98159	6.91438
	1.4877	0.000722562	7.17956	7.1584	7.08647	7.08146	7.00309	7.02102	7.00192	6.97285	6.96618	6.91271
	1.48779	0.000723047	7.17286	7.14075	7.09127	7.07344	7.01103	7.02784	6.99531	7.00798	6.97854	6.89352
	1.48788	0.000724782	7.16778	7.12039	7.06796	7.08405	7.00631	7.00318	6.9879	7.01475	6.97645	6.92771
	1.48797	0.000722011	7.16278	7.13083	7.04865	7.06502	6.99062	6.99672	6.98605	6.9781	6.9887	6.90416
	1.48806	0.00072155	7.16012	7.1165	7.0685	7.06796	6.98847	6.98924	7.00976	6.9561	6.96436	6.87963
	1.48816	0.000722803	7.15358	7.13608	7.07523	7.06704	6.99573	7.00156	7.00584	6.97834	6.9657	6.88166
	1.48825	0.000724499	7.17935	7.13907	7.03719	7.04353	7.00975	6.98748	6.97632	6.98719	6.9506	6.8701
	1.48834	0.000722577	7.17334	7.13845	7.05578	7.05468	7.01347	6.97811	6.99164	6.976	6.94579	6.88399
	1.48843	0.000724535	7.18833	7.12042	7.06335	7.03998	6.99094	6.98322	6.98063	6.96587	6.94005	6.88569
	1.48852	0.000723131	7.17141	7.10317	7.06275	7.03964	7.01462	7.01765	6.98572	6.96003	6.96787	6.87634
	1.48861	0.000720787	7.17421	7.14472	7.07253	7.04996	6.98115	6.99149	6.98051	6.98862	6.96373	6.88582
	1.4887	0.00072248	7.15298	7.1111	7.04432	7.02906	6.96806	6.98165	6.9728	6.98758	6.95408	6.89271
	1.48879	0.000719666	7.15863	7.12648	7.02928	7.02981	6.9713	7.00485	6.92981	6.9667	6.9505	6.86238
	1.48888	0.000720076	7.16941	7.12753	7.04426	7.01838	6.99294	6.97404	6.96375	6.97264	6.92451	6.85009
	1.48897	0.000720702	7.16353	7.12347	7.05713	7.03064	6.99413	6.99161	6.98024	6.96121	6.95488	6.87797
	1.48906	0.000719762	7.15151	7.11466	7.04655	7.01685	6.98902	6.97926	6.98594	6.95835	6.97779	6.88335
	1.48915	0.000718018	7.14746	7.10574	7.0222	7.00888	6.97638	6.96968	6.99008	6.95743	6.94765	6.87819
	1.48924	0.000719557	7.1741	7.126	7.02024	6.98657	6.96644	6.99339	6.97222	6.93288	6.94653	6.8626
	1.48934	0.000718994	7.15695	7.11832	7.02992	7.00165	6.99032	6.97882	6.99177	6.93281	6.94452	6.87351
	1.48943	0.00071922	7.14626	7.10495	7.02903	7.02629	7.00006	6.95258	6.98027	6.92615	6.91765	6.87459
	1.48952	0.000718864	7.14901	7.07721	7.01545	7.01142	6.94793	6.96621	6.97191	6.93987	6.93188	6.87799
	1.48961	0.000720262	7.15243	7.09143	7.02227	7.00942	6.93253	6.93307	6.95788	6.97533	6.91714	6.86541
	1.4897	0.000719387	7.15792	7.1237	7.03091	7.01422	6.98089	6.96286	6.95211	6.95987	6.935	6.8655
	1.48979	0.000718825	7.11044	7.10421	7.0393	7.01868	6.98063	6.95699	6.94199	6.93946	6.92671	6.84954
	1.48988	0.0007194	7.10841	7.09862	7.01636	6.99956	6.96576	6.95694	6.94712	6.93592	6.935	6.8329
	1.48997	0.000720146	7.10602	7.08692	7.014	7.02066	6.92838	6.98321	6.92728	6.94763	6.92682	6.85815
	1.49006	0.000719203	7.13334	7.08785	7.02482	6.98328	6.93371	6.96933	6.91865	6.9618	6.93145	6.88506
	1.49015	0.000716703	7.1341	7.07477	7.03452	6.98305	6.97773	6.97045	6.92437	6.96057	6.9231	6.866
	1.49024	0.000715913	7.13299	7.08253	7.02871	7.00168	6.95894	6.96212	6.93909	6.93298	6.90622	6.85145
	1.49033	0.0007172	7.12543	7.09005	7.01448	6.98976	6.93864	6.96237	6.95259	6.91039	6.91858	6.84662
	1.49042	0.000718006	7.10211	7.09391	7.01352	6.98097	6.94664	6.95848	6.9482	6.92156	6.91097	6.84034
	1.49052	0.000716994	7.10144	7.0961	7.01754	6.99363	6.94945	6.96514	6.92926	6.9268	6.90955	6.81692
	1.49061	0.000717428	7.10112	7.09292	7.00425	6.9753	6.94444	6.9377	6.94276	6.90214	6.90714	6.82919
	1.4907	0.000716096	7.09249	7.08604	7.02134	6.96183	6.93243	6.94367	6.91397	6.92947	6.88765	6.82665
	1.49079	0.000715106	7.09999	7.07114	7.00735	6.99501	6.92148	6.95979	6.92969	6.90614	6.90604	6.84611
	1.49088	0.000714488	7.12363	7.06072	6.99915	6.98667	6.93406	6.95759	6.94229	6.90653	6.91289	6.84072
	1.49097	0.000713921	7.11227	7.06684	6.99109	6.95327	6.93502	6.95285	6.92566	6.92319	6.90812	6.79701
	1.49106	0.000715096	7.10575	7.06662	7.01489	6.9585	6.9406	6.93185	6.92816	6.89603	6.889	6.81785
	1.49115	0.000714382	7.10769	7.08014	6.9922	6.9776	6.90822	6.90779	6.91257	6.93022	6.91273	6.83951
	1.49124	0.000711917	7.10249	7.078	6.98076	6.9882	6.90092	6.9213	6.88868	6.90832	6.90015	6.81917
	1.49133	0.000714065	7.07751	7.06817	6.98006	7.01022	6.91221	6.9622	6.92109	6.88837	6.87538	6.81756
	1.49142	0.000714498	7.10412	7.07379	7.00101	6.97446	6.89897	6.92924	6.90752	6.87271	6.90132	6.84081
	1.49151	0.000713788	7.10747	7.0447	6.97626	6.96078	6.91162	6.93636	6.91371	6.8943	6.90345	6.82486
	1.4916	0.000713736	7.11461	7.07411	6.98963	6.9633	6.90165	6.92725	6.89068	6.92044	6.89702	6.78871
	1.4917	0.000713229	7.0836	7.06713	6.97598	6.96645	6.89484	6.92242	6.9174	6.89496	6.87744	6.81503
	1.49179	0.000711379	7.07672	7.07476	6.96456	6.97293	6.91074	6.90126	6.92685	6.85392	6.88971	6.79344
	1.49188	0.000712596	7.09803	7.03266	6.95428	6.98127	6.89764	6.89061	6.90487	6.88735	6.89658	6.81697
	1.49197	0.000713052	7.06581	7.03603	6.92166	6.93992	6.90507	6.93387	6.89767	6.88301	6.90102	6.78111
	1.49206	0.000711844	7.07386	7.03274	6.9421	6.98513	6.89875	6.94943	6.89577	6.89638	6.88771	6.80462
	1.49215	0.000712892	7.09076	7.04128	6.93975	7.00784	6.89779	6.9122	6.88908	6.90788	6.84672	6.81308
	1.49224	0.00071086	7.07279	7.04162	6.97022	6.96107	6.89698	6.91	6.92235	6.88708	6.86425	6.79918
	1.49233	0.000712692	7.05456	7.01079	6.96701	6.94084	6.8762	6.90526	6.87851	6.86756	6.88337	6.79194
	1.49242	0.000713045	7.05517	7.03284	6.98069	6.93116	6.88447	6.89282	6.85795	6.85263	6.8813	6.79016
	1.49251	0.000710034	7.06473	7.05561	6.97419	6.93516	6.88206	6.898	6.85704	6.89408	6.86899	6.80844
	1.4926	0.000709264	7.07945	7.05204	6.97489	6.93169	6.86048	6.91544	6.88532	6.88751	6.86162	6.81463
	1.49269	0.000711379	7.05557	7.03757	6.96628	6.93494	6.86828	6.90902	6.89284	6.90216	6.83845	6.78889
	1.49278	0.000710042	7.04303	7.02812	6.94816	6.96077	6.90087	6.89986	6.86559	6.8788	6.84509	6.78018
	1.49287	0.000707995	7.04986	7.02765	6.92576	6.91994	6.86892	6.88308	6.85516	6.85969	6.85925	6.78525
	1.49297	0.000709677	7.03502	7.00818	6.95093	6.93786	6.8757	6.91354	6.88841	6.88134	6.84589	6.76952
	1.49306	0.000709232	7.03771	7.03313	6.92664	6.94324	6.8625	6.89787	6.88168	6.8574	6.82767	6.78981
	1.49315	0.000709293	7.03438	6.99627	6.93946	6.923	6.86532	6.88663	6.88645	6.84962	6.8538	6.77197
	1.49324	0.000709478	7.02634	6.99003	6.95191	6.88429	6.87653	6.87894	6.86224	6.85042	6.86694	6.74804
	1.49333	0.000709905	7.02599	6.98442	6.9139	6.90059	6.85352	6.89546	6.90317	6.87091	6.83695	6.74566
	1.49342	0.000708587	7.01118	6.99064	6.908	6.9101	6.84248	6.88457	6.85339	6.84401	6.84653	6.78397
	1.49351	0.000710302	7.02135	7.01083	6.9469	6.92225	6.83525	6.87323	6.85406	6.83486	6.81629	6.77972
	1.4936	0.000708083	7.04016	6.98966	6.92241	6.92816	6.83016	6.88284	6.84698	6.86163	6.81243	6.77387
	1.49369	0.000704432	7.06658	6.98323	6.92627	6.94676	6.8174	6.87805	6.85755	6.85456	6.8174	6.76495
	1.49378	0.000706786	7.02264	7.00542	6.94072	6.92248	6.84968	6.85631	6.85353	6.83741	6.82288	6.78763
	1.49387	0.000705964	7.01612	6.99175	6.90607	6.88684	6.85711	6.86491	6.84685	6.85639	6.83252	6.75865
	1.49396	0.000708791	7.03519	6.98109	6.9098	6.9053	6.86037	6.83443	6.84018	6.80971	6.82175	6.75474
	1.49405	0.000707417	7.02349	6.97017	6.92253	6.91912	6.88036	6.86026	6.8534	6.82544	6.8217	6.75755
	1.49415	0.000706273	7.03027	6.97099	6.92451	6.92167	6.85766	6.8924	6.86313	6.82621	6.82301	6.72425
	1.49424	0.000707398	7.01193	6.97968	6.95715	6.89525	6.83458	6.8742	6.85081	6.83029	6.7959	6.72576
	1.49433	0.000706311	7.0011	6.96407	6.93329	6.88406	6.80705	6.85074	6.86757	6.80995	6.82323	6.75265
	1.49442	0.000704989	7.02027	6.97349	6.89891	6.89916	6.82214	6.8329	6.83919	6.80925	6.8001	6.73544
	1.49451	0.000703934	7.02313	6.97706	6.91135	6.89948	6.83414	6.84015	6.83102	6.84126	6.81639	6.75187
	1.4946	0.000706996	7.02185	6.93613	6.88739	6.89747	6.83658	6.83181	6.83153	6.84748	6.80076	6.77518
	1.49469	0.000706887	7.00979	6.97224	6.88811	6.8953	6.83543	6.82218	6.79453	6.82347	6.81843	6.75359
	1.49478	0.000706479	7.0099	6.9578	6.8853	6.88256	6.82584	6.79841	6.82876	6.80953	6.79248	6.73903
	1.49487	0.000704969	7.01058	6.99103	6.88568	6.87598	6.83144	6.8343	6.82751	6.8057	6.80609	6.72301
	1.49496	0.000704349	7.00286	6.98684	6.9208	6.86673	6.79286	6.84357	6.82605	6.82454	6.82026	6.73462
	1.49505	0.000705994	7.02405	6.9904	6.9065	6.85603	6.81356	6.82635	6.83115	6.78273	6.82526	6.70658
	1.49514	0.000704387	6.96755	6.96515	6.89551	6.91139	6.79811	6.86136	6.79432	6.82308	6.79628	6.75032
	1.49523	0.000703863	6.9975	6.96538	6.89151	6.88764	6.82788	6.85593	6.82192	6.824	6.78643	6.73581
	1.49533	0.000703531	7.00208	6.94918	6.84923	6.86715	6.8207	6.82072	6.8279	6.77699	6.79603	6.70836
	1.49542	0.000702786	7.00753	6.94721	6.8502	6.8746	6.82105	6.82839	6.80367	6.80588	6.81139	6.72414
	1.49551	0.000703602	7.00578	6.97304	6.8732	6.85815	6.79872	6.82206	6.83186	6.84098	6.78728	6.71563
	1.4956	0.000704813	6.99136	6.96643	6.89051	6.86335	6.77782	6.83004	6.80829	6.77997	6.80113	6.70339
	1.49569	0.000699982	7.00761	6.93824	6.87415	6.81759	6.80178	6.81224	6.82849	6.79381	6.78134	6.7127
	1.49578	0.00069987	6.98263	6.93724	6.85936	6.85861	6.8177	6.80781	6.78839	6.79884	6.80374	6.70664
	1.49587	0.000702389	7.00185	6.9387	6.87659	6.84202	6.77916	6.805	6.78785	6.74922	6.76884	6.68953
	1.49596	0.000702334	6.94892	6.96826	6.86944	6.84873	6.79218	6.83693	6.78273	6.78573	6.80122	6.7002
	1.49605	0.000703656	6.95279	6.95679	6.82499	6.84573	6.77955	6.77727	6.75673	6.79705	6.76678	6.72854
	1.49614	0.000701334	6.9902	6.91852	6.82984	6.84469	6.78611	6.82097	6.75876	6.78574	6.76732	6.71279
	1.49623	0.000702479	6.96415	6.90327	6.85114	6.85575	6.76078	6.79353	6.77053	6.82275	6.75942	6.68513
	1.49632	0.000702225	6.95551	6.91545	6.84374	6.83983	6.78605	6.78762	6.78812	6.78121	6.78047	6.68811
	1.49641	0.00069818	6.95958	6.92355	6.85383	6.83492	6.78866	6.77312	6.7694	6.76449	6.78992	6.69475
	1.49651	0.000701235	6.9355	6.92902	6.83389	6.82647	6.7593	6.79228	6.7792	6.75961	6.7884	6.71426
	1.4966	0.000703318	6.93404	6.92849	6.82566	6.85165	6.76802	6.79995	6.80383	6.75668	6.80961	6.70049
	1.49669	0.0006988	6.96103	6.91482	6.81243	6.8189	6.80138	6.79616	6.75682	6.75917	6.78132	6.71213
	1.49678	0.00069879	6.95136	6.92598	6.81569	6.83239	6.77111	6.78368	6.76866	6.75583	6.78156	6.6846
	1.49687	0.000700552	6.96951	6.91907	6.83837	6.8203	6.75075	6.79434	6.77569	6.74739	6.75594	6.70211
	1.49696	0.000699752	6.96274	6.92091	6.83628	6.81126	6.78075	6.77643	6.74595	6.75403	6.75435	6.6558
	1.49705	0.000698639	6.94271	6.92001	6.85489	6.80716	6.76517	6.80058	6.78128	6.76494	6.7686	6.65688
	1.49714	0.000700513	6.94234	6.88048	6.82254	6.80805	6.74798	6.76575	6.78814	6.76396	6.76041	6.66185
	1.49723	0.000699617	6.95161	6.88446	6.8334	6.82378	6.74583	6.74435	6.77545	6.74216	6.78269	6.67991
	1.49732	0.000698926	6.92155	6.88359	6.82362	6.80113	6.76088	6.77301	6.79037	6.75213	6.72993	6.67957
	1.49741	0.000697702	6.91307	6.88415	6.80937	6.77727	6.74039	6.73997	6.74877	6.71872	6.73714	6.61774
	1.4975	0.000698174	6.93641	6.92315	6.84289	6.80826	6.76199	6.78096	6.74171	6.7392	6.74796	6.656
	1.49759	0.000697295	6.93167	6.90843	6.83327	6.79843	6.72477	6.77655	6.72847	6.73712	6.752	6.65048
	1.49769	0.000697469	6.93172	6.88769	6.83035	6.79663	6.74523	6.76107	6.75908	6.72708	6.72597	6.67486
	1.49778	0.000698074	6.91936	6.88289	6.84303	6.81496	6.76877	6.7707	6.77126	6.73766	6.73385	6.66727
	1.49787	0.000695615	6.91861	6.8905	6.81543	6.81347	6.76961	6.75829	6.76053	6.73162	6.72724	6.66814
	1.49796	0.000695403	6.90627	6.86708	6.79229	6.81047	6.77344	6.78025	6.72343	6.72436	6.7418	6.65026
	1.49805	0.000697412	6.91798	6.84116	6.78656	6.78315	6.72745	6.76386	6.75198	6.71484	6.71652	6.65233
	1.49814	0.000696355	6.9331	6.84794	6.80627	6.803	6.7211	6.77475	6.73856	6.74912	6.722	6.65458
	1.49823	0.000694468	6.89761	6.85796	6.81094	6.76117	6.7388	6.75666	6.7338	6.75808	6.73632	6.65078
	1.49832	0.000695011	6.91246	6.88048	6.80001	6.80182	6.72669	6.76437	6.76142	6.7184	6.71675	6.63264
	1.49841	0.000694682	6.9056	6.86571	6.83088	6.78684	6.68961	6.75267	6.7373	6.68263	6.71232	6.62893
	1.4985	0.00069373	6.88301	6.86867	6.82432	6.78657	6.75583	6.73799	6.76327	6.72099	6.68776	6.63146
	1.49859	0.000696207	6.89258	6.87522	6.80303	6.77341	6.76116	6.7161	6.7229	6.70545	6.69257	6.64631
	1.49868	0.000696432	6.91333	6.868	6.77135	6.73678	6.72114	6.71293	6.71761	6.72645	6.69749	6.61968
	1.49877	0.000690209	6.87445	6.83478	6.77154	6.74666	6.72648	6.72029	6.72458	6.73735	6.71762	6.58643
	1.49887	0.000691942	6.88441	6.83828	6.77075	6.76945	6.71802	6.71524	6.73497	6.70784	6.7126	6.58199
	1.49896	0.000691783	6.87905	6.84223	6.75589	6.76454	6.72845	6.75441	6.74387	6.67963	6.68548	6.61361
	1.49905	0.000692605	6.8943	6.86459	6.76835	6.74378	6.72528	6.75015	6.7377	6.71048	6.68222	6.64503
	1.49914	0.000693954	6.88623	6.85512	6.77407	6.77377	6.69418	6.72431	6.73897	6.70573	6.67085	6.63704
	1.49923	0.000693228	6.85822	6.83825	6.77974	6.76156	6.72996	6.74865	6.6872	6.6785	6.70676	6.62499
	1.49932	0.000692482	6.87153	6.83942	6.76919	6.74056	6.70165	6.72766	6.67758	6.7114	6.72069	6.62764
	1.49941	0.000690196	6.8878	6.83994	6.75417	6.77576	6.72446	6.71657	6.70224	6.72695	6.69819	6.61816
	1.4995	0.000691072	6.86165	6.84732	6.76486	6.77321	6.7036	6.73077	6.72929	6.7149	6.68447	6.62575
	1.49959	0.000692188	6.88727	6.85488	6.74103	6.77259	6.70653	6.73745	6.72417	6.68563	6.68911	6.61964
	1.49968	0.000691345	6.88855	6.8554	6.74176	6.75193	6.67753	6.70744	6.71282	6.66513	6.68622	6.58733
	1.49977	0.00069036	6.86327	6.82643	6.77116	6.73455	6.68081	6.69639	6.72646	6.69571	6.6869	6.5845
	1.49986	0.000692206	6.84776	6.83332	6.76263	6.74067	6.6892	6.70151	6.70118	6.68346	6.68893	6.61236
	1.49995	0.000692171	6.81939	6.84054	6.76611	6.77411	6.68067	6.70816	6.71223	6.70939	6.6479	6.62811
	1.50005	0.000691309	6.85665	6.82928	6.74969	6.75153	6.69375	6.71435	6.6893	6.68077	6.68828	6.6037
	1.50014	0.000691655	6.88125	6.81379	6.76039	6.7599	6.68992	6.71033	6.69325	6.68676	6.68713	6.60843
	1.50023	0.000692213	6.88087	6.82423	6.7548	6.73608	6.6968	6.68318	6.65931	6.68368	6.65697	6.60326
	1.50032	0.00069329	6.87724	6.8427	6.76068	6.73144	6.69291	6.71685	6.65346	6.64508	6.67619	6.5856
	1.50041	0.000692406	6.84284	6.81987	6.78491	6.71857	6.70181	6.68538	6.69658	6.64456	6.63777	6.58426
	1.5005	0.000690207	6.85756	6.78276	6.75544	6.70496	6.70806	6.68994	6.68378	6.6954	6.65831	6.59221
	1.50059	0.000690013	6.8717	6.75766	6.76456	6.71981	6.66536	6.69893	6.6581	6.688	6.67146	6.60858
	1.50068	0.000692686	6.86066	6.77266	6.73381	6.74701	6.6688	6.69051	6.64597	6.65829	6.66544	6.61011
	1.50077	0.000689213	6.87508	6.79856	6.71971	6.73409	6.69405	6.69665	6.66272	6.67532	6.67694	6.6005
	1.50086	0.000690487	6.88838	6.79505	6.7319	6.72568	6.67966	6.71499	6.68552	6.69679	6.65387	6.63999
	1.50095	0.000687572	6.82675	6.7914	6.72957	6.72481	6.67868	6.70631	6.65555	6.64789	6.67889	6.57107
	1.50104	0.000686235	6.85746	6.79855	6.73564	6.71212	6.64823	6.67908	6.70815	6.65758	6.67683	6.57611
	1.50113	0.000688795	6.8397	6.78854	6.72084	6.73816	6.66846	6.67116	6.68593	6.68377	6.62928	6.59499
	1.50123	0.000688613	6.84525	6.79272	6.73283	6.71141	6.64196	6.68589	6.6702	6.68318	6.66477	6.59277
	1.50132	0.000688337	6.85009	6.79305	6.70846	6.71196	6.67969	6.67965	6.66436	6.64885	6.67867	6.56058
	1.50141	0.000689339	6.83398	6.7807	6.7037	6.73635	6.65743	6.66465	6.70777	6.68698	6.63465	6.57534
	1.5015	0.000690304	6.84158	6.79954	6.7179	6.72593	6.63099	6.65122	6.66517	6.66512	6.65602	6.5732
	1.50159	0.000690075	6.8193	6.81444	6.74969	6.72619	6.64242	6.66462	6.6837	6.65998	6.63745	6.61633
	1.50168	0.000691131	6.84665	6.79835	6.72165	6.71575	6.64126	6.69696	6.68981	6.62083	6.67012	6.55157
	1.50177	0.000688063	6.84462	6.7573	6.71104	6.71891	6.65532	6.67561	6.66086	6.62973	6.64186	6.55867
	1.50186	0.000689117	6.83691	6.78546	6.73358	6.70567	6.64376	6.69217	6.63162	6.64478	6.63876	6.55886
	1.50195	0.000690196	6.85422	6.78431	6.71662	6.68851	6.64	6.68314	6.65467	6.66655	6.64972	6.55319
	1.50204	0.000688698	6.84771	6.75838	6.70814	6.70713	6.63554	6.6538	6.66338	6.65499	6.62247	6.57008
	1.50213	0.000684531	6.80242	6.75637	6.68546	6.68172	6.62024	6.68205	6.64741	6.62832	6.62752	6.56079
	1.50222	0.000688555	6.83476	6.77558	6.70319	6.67651	6.63912	6.66989	6.65392	6.64762	6.62741	6.52394
	1.50231	0.000685002	6.82332	6.80403	6.72577	6.70074	6.65053	6.65167	6.66083	6.65396	6.6142	6.57178
	1.50241	0.000687059	6.84071	6.78839	6.72517	6.70989	6.65861	6.66794	6.62696	6.63927	6.64173	6.54153
	1.5025	0.000684582	6.81955	6.80528	6.66983	6.72592	6.66073	6.65902	6.62808	6.64947	6.63544	6.52137
	1.50259	0.000682332	6.81902	6.79721	6.68792	6.67615	6.62678	6.67441	6.64371	6.63757	6.60141	6.54596
	1.50268	0.000682892	6.78479	6.75303	6.69655	6.68989	6.64018	6.65435	6.63486	6.65001	6.60146	6.5347
	1.50277	0.00068317	6.78958	6.77056	6.70594	6.73233	6.61788	6.65474	6.6416	6.61872	6.59436	6.5249
	1.50286	0.000685954	6.81399	6.74903	6.71298	6.70138	6.59788	6.62862	6.63738	6.60957	6.63366	6.5174
	1.50295	0.000684462	6.80505	6.74879	6.68391	6.69832	6.62332	6.65021	6.61568	6.59538	6.64999	6.55423
	1.50304	0.000685134	6.78739	6.75967	6.69063	6.70987	6.62175	6.64198	6.65177	6.61873	6.61347	6.57568
	1.50313	0.000686673	6.79974	6.76124	6.69396	6.6598	6.63686	6.65316	6.62773	6.59186	6.58598	6.5705
	1.50322	0.000685486	6.80947	6.75359	6.67269	6.67702	6.63741	6.61872	6.62414	6.60872	6.62526	6.55495
	1.50331	0.000683687	6.7705	6.76016	6.71205	6.70068	6.61792	6.6387	6.60291	6.60175	6.61718	6.51905
	1.5034	0.000685316	6.77937	6.73783	6.70162	6.68125	6.59804	6.62778	6.59485	6.61633	6.64105	6.49599
	1.50349	0.000684646	6.78842	6.72466	6.69958	6.6657	6.61091	6.60431	6.62417	6.59429	6.62194	6.51891
	1.50359	0.000685757	6.77984	6.76646	6.68819	6.65692	6.66126	6.6089	6.61465	6.61375	6.60875	6.56851
	1.50368	0.000684311	6.7573	6.76133	6.68171	6.63729	6.64056	6.60461	6.58171	6.63454	6.60949	6.54972
	1.50377	0.00068472	6.77044	6.74077	6.67921	6.64702	6.60604	6.59899	6.5926	6.6103	6.61235	6.5246
	1.50386	0.000684495	6.78293	6.73887	6.6751	6.65669	6.61151	6.6317	6.59823	6.57139	6.5755	6.51102
	1.50395	0.000681935	6.78881	6.71889	6.66208	6.65211	6.60161	6.61713	6.62099	6.6191	6.58587	6.51969
	1.50404	0.000683475	6.7914	6.73032	6.65202	6.65178	6.58369	6.64449	6.6173	6.61591	6.57356	6.51376
	1.50413	0.000683436	6.78151	6.72388	6.67933	6.65656	6.61058	6.64509	6.60363	6.60009	6.57998	6.49997
	1.50422	0.000685361	6.76939	6.72008	6.65127	6.64397	6.59601	6.61965	6.59865	6.55858	6.60894	6.50274
	1.50431	0.000683201	6.77451	6.74131	6.62843	6.691	6.60755	6.62183	6.59543	6.58452	6.63951	6.51359
	1.5044	0.000682586	6.76295	6.74156	6.6623	6.64495	6.6171	6.62556	6.57648	6.60919	6.56623	6.50978
	1.50449	0.000678622	6.74184	6.73303	6.64527	6.64596	6.61507	6.60258	6.62025	6.59049	6.58864	6.54057
	1.50458	0.000678302	6.75138	6.73323	6.65638	6.64801	6.59699	6.62991	6.57235	6.59846	6.6086	6.53075
	1.50467	0.000679788	6.78965	6.74919	6.6411	6.67889	6.5847	6.62517	6.60637	6.55441	6.57725	6.50629
	1.50477	0.000679821	6.74113	6.7551	6.64438	6.64606	6.58047	6.61425	6.58417	6.57512	6.55967	6.50052
	1.50486	0.000680704	6.72364	6.70388	6.66196	6.67129	6.5868	6.63052	6.5865	6.56721	6.5563	6.52711
	1.50495	0.000679844	6.73403	6.701	6.63782	6.65342	6.5747	6.60181	6.5983	6.59711	6.57922	6.50939
	1.50504	0.000681413	6.75881	6.72546	6.61832	6.64416	6.56191	6.59076	6.59305	6.55991	6.55281	6.50573
	1.50513	0.000680024	6.76294	6.70083	6.65516	6.63662	6.57092	6.61385	6.58974	6.58469	6.56157	6.51043
	1.50522	0.000679555	6.74518	6.69999	6.63357	6.63913	6.57896	6.59178	6.58197	6.56494	6.60073	6.46726
	1.50531	0.000679441	6.75854	6.71249	6.6292	6.64715	6.54996	6.58183	6.56975	6.55797	6.57689	6.46846
	1.5054	0.000681858	6.76763	6.71769	6.64514	6.6352	6.58957	6.5836	6.59052	6.57798	6.55569	6.4957
	1.50549	0.000681138	6.74326	6.70493	6.65303	6.60797	6.55787	6.61043	6.56331	6.56925	6.56295	6.50068
	1.50558	0.000675938	6.72516	6.69507	6.63425	6.62813	6.56062	6.57008	6.56679	6.55556	6.57809	6.48604
	1.50567	0.000677974	6.7798	6.73088	6.63867	6.61146	6.5452	6.60965	6.57229	6.55493	6.58818	6.46579
	1.50576	0.000678997	6.74186	6.69181	6.6502	6.62461	6.5397	6.56159	6.55897	6.5444	6.57089	6.43822
	1.50585	0.000679327	6.73157	6.69403	6.63279	6.59148	6.58063	6.56882	6.54483	6.55462	6.56346	6.46714
	1.50595	0.000677677	6.73042	6.6794	6.65095	6.58723	6.55135	6.57323	6.5719	6.56511	6.53173	6.47252
	1.50604	0.00067798	6.75775	6.70083	6.62077	6.59762	6.5363	6.60803	6.56273	6.553	6.56498	6.47288
	1.50613	0.000679298	6.75476	6.70662	6.64935	6.60979	6.51435	6.58962	6.58083	6.5651	6.54375	6.47623
	1.50622	0.000676933	6.73237	6.70989	6.61814	6.62465	6.57733	6.55931	6.53273	6.50635	6.53159	6.491
	1.50631	0.000674865	6.72116	6.69953	6.64262	6.59835	6.56334	6.58703	6.52971	6.50784	6.53613	6.47443
	1.5064	0.000673113	6.71561	6.68708	6.63449	6.59289	6.55388	6.58144	6.5593	6.54585	6.53953	6.4555
	1.50649	0.000675526	6.72976	6.67631	6.59826	6.59246	6.48848	6.54901	6.55413	6.5397	6.56889	6.43797
	1.50658	0.000675683	6.69298	6.6879	6.61344	6.60926	6.55293	6.52927	6.56053	6.54555	6.54233	6.46665
	1.50667	0.000677892	6.72963	6.69175	6.61509	6.59654	6.54858	6.54367	6.53532	6.52956	6.49488	6.45553
	1.50676	0.000675873	6.74874	6.67059	6.63037	6.60379	6.56067	6.54152	6.58155	6.54416	6.5233	6.44853
	1.50685	0.000676193	6.71656	6.65136	6.62391	6.62144	6.52488	6.57226	6.57747	6.55411	6.53459	6.48894
	1.50694	0.000672386	6.66451	6.63574	6.60419	6.58249	6.50858	6.53502	6.51965	6.54263	6.49324	6.43621
	1.50703	0.00067287	6.6957	6.65802	6.60828	6.55418	6.5329	6.54677	6.53571	6.54032	6.49175	6.42124
	1.50713	0.000676609	6.7035	6.67296	6.58086	6.55349	6.53998	6.53881	6.533	6.50611	6.4922	6.46633
	1.50722	0.000674821	6.68113	6.67094	6.57358	6.58953	6.56746	6.57986	6.55168	6.49673	6.51918	6.45799
	1.50731	0.000675377	6.69957	6.65177	6.60303	6.59582	6.54119	6.57494	6.53503	6.53147	6.53523	6.43097
	1.5074	0.00067452	6.71352	6.66297	6.60909	6.54941	6.51153	6.53495	6.53478	6.52665	6.49464	6.41472
	1.50749	0.000673733	6.71415	6.67145	6.57701	6.5796	6.54401	6.53068	6.52938	6.49394	6.49452	6.46805
	1.50758	0.000676329	6.69493	6.66985	6.61527	6.59066	6.51626	6.50768	6.52606	6.52459	6.5098	6.45381
	1.50767	0.000670965	6.67319	6.68946	6.57193	6.59268	6.53688	6.52253	6.52258	6.48916	6.5271	6.41453
	1.50776	0.0006729	6.7087	6.66675	6.58422	6.59234	6.56179	6.52732	6.52577	6.52358	6.49478	6.4198
	1.50785	0.000669803	6.69552	6.62395	6.56593	6.60826	6.53662	6.51541	6.53921	6.50156	6.48114	6.44244
	1.50794	0.000673365	6.72496	6.64121	6.57285	6.56698	6.5268	6.5258	6.51884	6.53471	6.47333	6.46107
	1.50803	0.000673432	6.679	6.64062	6.56827	6.56258	6.49784	6.51351	6.54026	6.53441	6.4707	6.43277
	1.50812	0.000670814	6.6822	6.65223	6.56601	6.56061	6.48707	6.54046	6.54695	6.48928	6.51705	6.43512
	1.50821	0.000671434	6.6676	6.65731	6.5764	6.59247	6.50847	6.54185	6.50903	6.50947	6.49242	6.42281
	1.5083	0.00067157	6.6595	6.66111	6.58889	6.60654	6.48864	6.5278	6.49211	6.51462	6.4818	6.43773
	1.5084	0.000674036	6.66807	6.66383	6.56874	6.54764	6.48066	6.51965	6.49153	6.52552	6.51361	6.41332
	1.50849	0.000673512	6.68484	6.65444	6.57379	6.5176	6.48424	6.5201	6.50146	6.56409	6.50233	6.41685
	1.50858	0.000671461	6.68932	6.62196	6.55584	6.53231	6.48395	6.55263	6.49894	6.49621	6.49426	6.43058
	1.50867	0.000672898	6.66992	6.61016	6.54038	6.54052	6.50598	6.50541	6.49439	6.50517	6.49589	6.41775
	1.50876	0.000672651	6.68394	6.62445	6.53911	6.53976	6.49871	6.51897	6.47535	6.50548	6.5092	6.44272
	1.50885	0.000668953	6.6787	6.60762	6.58053	6.56282	6.51359	6.49349	6.47856	6.50004	6.52846	6.45666
	1.50894	0.000671678	6.68443	6.63147	6.55501	6.5696	6.50661	6.52247	6.48658	6.46997	6.52432	6.41661
	1.50903	0.000670012	6.65947	6.63247	6.5622	6.54859	6.48217	6.56431	6.53211	6.49002	6.52047	6.45281
	1.50912	0.000673442	6.65363	6.64485	6.5502	6.54245	6.49313	6.55642	6.50158	6.50853	6.4487	6.41118
	1.50921	0.000669575	6.66034	6.61811	6.58027	6.55817	6.48326	6.54065	6.50423	6.49939	6.50042	6.39523
	1.5093	0.00066895	6.65168	6.61537	6.53429	6.53246	6.47949	6.52546	6.4866	6.50223	6.48876	6.39408
	1.50939	0.000672942	6.64302	6.63827	6.52647	6.56846	6.48955	6.52043	6.48872	6.49166	6.48462	6.45273
	1.50948	0.000670193	6.62678	6.6332	6.54542	6.54931	6.50585	6.47221	6.48635	6.4741	6.47223	6.38783
	1.50958	0.000667251	6.61734	6.62941	6.53966	6.5047	6.5217	6.49778	6.52125	6.48619	6.48672	6.3636
	1.50967	0.000666158	6.64877	6.64348	6.55864	6.5251	6.48757	6.50202	6.52677	6.4813	6.48192	6.38962
	1.50976	0.000665994	6.66831	6.60591	6.54862	6.56416	6.47294	6.54506	6.53433	6.49654	6.4967	6.43651
	1.50985	0.000668256	6.67223	6.58248	6.54284	6.5531	6.50191	6.52222	6.49775	6.47529	6.46956	6.38928
	1.50994	0.000674097	6.6648	6.59919	6.553	6.51552	6.50487	6.50672	6.50431	6.44648	6.46225	6.36833
	1.51003	0.000673407	6.65975	6.63551	6.53365	6.52353	6.47854	6.51483	6.44966	6.4831	6.47009	6.38687
	1.51012	0.000669323	6.62088	6.59783	6.53813	6.52419	6.47481	6.47968	6.47549	6.48322	6.47204	6.36008
	1.51021	0.000670859	6.63977	6.6054	6.53392	6.5491	6.47743	6.46827	6.48126	6.49114	6.48217	6.38478
	1.5103	0.00066915	6.63056	6.65543	6.53295	6.54118	6.49052	6.49973	6.4828	6.50414	6.47876	6.41643
	1.51039	0.000667604	6.62215	6.62092	6.54361	6.52864	6.46853	6.49181	6.45843	6.45468	6.46515	6.38119
	1.51048	0.00066942	6.64295	6.59294	6.50342	6.50919	6.46075	6.52528	6.49312	6.41898	6.46113	6.43447
	1.51057	0.000666769	6.64455	6.6049	6.55278	6.5	6.45496	6.50016	6.47836	6.46466	6.4451	6.40673
	1.51066	0.00066774	6.67736	6.56707	6.53977	6.51937	6.43945	6.5057	6.44174	6.47236	6.4883	6.39393
	1.51076	0.000666793	6.64721	6.59963	6.54647	6.51282	6.45433	6.47604	6.47985	6.46141	6.4896	6.35569
	1.51085	0.000668527	6.59651	6.58845	6.54896	6.55332	6.46717	6.49624	6.47359	6.49253	6.46149	6.37321
	1.51094	0.000668882	6.62916	6.58773	6.48789	6.52504	6.48397	6.48599	6.4655	6.47287	6.42948	6.40266
	1.51103	0.000666593	6.61631	6.60361	6.47746	6.53005	6.46505	6.43627	6.46271	6.43901	6.47719	6.40464
	1.51112	0.000668149	6.61835	6.5873	6.54659	6.52829	6.45876	6.47104	6.47074	6.45428	6.47254	6.38701
	1.51121	0.00066807	6.59199	6.58479	6.53658	6.51816	6.48751	6.45421	6.49919	6.4631	6.43616	6.38032
	1.5113	0.000668416	6.60245	6.57035	6.54098	6.4673	6.46907	6.46008	6.45614	6.47622	6.44021	6.38714
	1.51139	0.000663806	6.63339	6.59421	6.5137	6.49118	6.48232	6.47036	6.45432	6.42561	6.43442	6.37012
	1.51148	0.000667231	6.66324	6.57541	6.52709	6.48423	6.45867	6.44747	6.46147	6.44856	6.45186	6.35429
	1.51157	0.000665486	6.64686	6.56131	6.50059	6.52577	6.42144	6.47077	6.47432	6.46599	6.43219	6.37791
	1.51166	0.000667275	6.61129	6.58718	6.48411	6.52557	6.42104	6.45743	6.47133	6.43758	6.40362	6.38799
	1.51175	0.000668441	6.59333	6.59904	6.5396	6.48559	6.46089	6.45445	6.44934	6.46594	6.43923	6.3972
	1.51184	0.000668331	6.5993	6.55862	6.53131	6.4692	6.45206	6.44219	6.44169	6.45866	6.43104	6.35018
	1.51194	0.000665557	6.62743	6.57278	6.49945	6.49458	6.45708	6.46169	6.43113	6.43258	6.42823	6.39165
	1.51203	0.000666562	6.61074	6.54287	6.5201	6.51183	6.45707	6.46418	6.45182	6.4374	6.38873	6.41927
	1.51212	0.00066766	6.58625	6.56546	6.49738	6.53936	6.45989	6.46857	6.49598	6.44026	6.42489	6.35337
	1.51221	0.000663136	6.60293	6.58193	6.51379	6.51644	6.46583	6.46073	6.4697	6.44616	6.42292	6.36638
	1.5123	0.000662499	6.62592	6.60236	6.48075	6.48619	6.44493	6.46275	6.41892	6.46392	6.43429	6.37556
	1.51239	0.000662423	6.62621	6.58802	6.47787	6.50585	6.4549	6.44899	6.42341	6.45979	6.45159	6.37304
	1.51248	0.000663368	6.62424	6.56779	6.47487	6.50915	6.4403	6.43009	6.45918	6.44717	6.44432	6.34585
	1.51257	0.000664903	6.6225	6.57572	6.49389	6.51401	6.41288	6.4532	6.45631	6.43785	6.43857	6.34113
	1.51266	0.000661311	6.59736	6.59326	6.51679	6.48187	6.39444	6.43502	6.42505	6.42422	6.43647	6.35892
	1.51275	0.000661472	6.59091	6.58769	6.47387	6.48251	6.39568	6.44102	6.4345	6.38969	6.40089	6.35217
	1.51284	0.000666486	6.58515	6.56089	6.47452	6.4724	6.43801	6.4632	6.42514	6.4268	6.44156	6.34429
	1.51293	0.000664369	6.55917	6.55026	6.47772	6.47856	6.41948	6.44151	6.43104	6.43476	6.41444	6.37027
	1.51302	0.000662685	6.55	6.50888	6.50175	6.49454	6.45889	6.45012	6.44801	6.44545	6.40506	6.3704
	1.51312	0.000664936	6.55866	6.57424	6.48628	6.48317	6.43993	6.42632	6.4366	6.42619	6.39795	6.37472
	1.51321	0.000663123	6.58338	6.56277	6.50727	6.49254	6.44709	6.45238	6.41946	6.41698	6.3938	6.3342
	1.5133	0.000663399	6.59607	6.53193	6.51189	6.46057	6.41299	6.41132	6.43007	6.42883	6.37733	6.32221
	1.51339	0.000661976	6.61064	6.54386	6.48296	6.43803	6.43725	6.42297	6.42336	6.39667	6.41091	6.3419
	1.51348	0.000662878	6.55879	6.52192	6.47145	6.45683	6.43406	6.42117	6.4213	6.4316	6.42674	6.33117
	1.51357	0.000662269	6.56372	6.51474	6.49414	6.47275	6.41111	6.44962	6.39857	6.42154	6.39025	6.29995
	1.51366	0.0006632	6.57624	6.56408	6.43824	6.48911	6.42579	6.46454	6.41032	6.38907	6.42376	6.34088
	1.51375	0.000658104	6.57873	6.54643	6.46784	6.42746	6.43214	6.43942	6.39954	6.42913	6.42313	6.31286
	1.51384	0.000660662	6.58599	6.54884	6.47394	6.43114	6.41952	6.42898	6.40915	6.38989	6.4135	6.33601
	1.51393	0.000662162	6.56224	6.57034	6.49479	6.4373	6.4336	6.40286	6.43554	6.39869	6.3916	6.33009
	1.51402	0.000661681	6.5764	6.54643	6.4591	6.44962	6.37754	6.42289	6.42948	6.40601	6.39548	6.34053
	1.51411	0.000660128	6.5966	6.54518	6.47521	6.44268	6.39483	6.42234	6.40872	6.44341	6.4186	6.37738
	1.5142	0.000661521	6.5952	6.54035	6.46057	6.46915	6.43124	6.42013	6.40861	6.42496	6.39157	6.33606
	1.5143	0.000664204	6.55006	6.55606	6.46735	6.44357	6.43643	6.44557	6.40281	6.4551	6.36598	6.327
	1.51439	0.000660952	6.54576	6.55894	6.44135	6.42381	6.38785	6.42127	6.37263	6.42078	6.38421	6.31516
	1.51448	0.000662505	6.54595	6.54378	6.46827	6.45042	6.36641	6.41552	6.39415	6.37041	6.43267	6.34568
	1.51457	0.000662888	6.55772	6.52374	6.46916	6.43294	6.38249	6.41331	6.41254	6.37677	6.42202	6.36047
	1.51466	0.000660933	6.54639	6.50031	6.47362	6.44723	6.38143	6.42867	6.40478	6.3886	6.42076	6.34553
	1.51475	0.000658948	6.50453	6.49176	6.44745	6.48408	6.41382	6.43156	6.38796	6.37616	6.43952	6.35322
	1.51484	0.000659338	6.54329	6.50973	6.43583	6.44445	6.40726	6.42511	6.4084	6.35151	6.41354	6.32518
	1.51493	0.000657897	6.58701	6.47006	6.47764	6.40197	6.38215	6.44149	6.42205	6.35976	6.37845	6.30666
	1.51502	0.000658525	6.54928	6.50932	6.49031	6.41834	6.39844	6.41866	6.40229	6.3929	6.36099	6.34254
	1.51511	0.000656299	6.54999	6.50728	6.44853	6.43152	6.39766	6.40275	6.38382	6.41004	6.39714	6.33001
	1.5152	0.000658269	6.55784	6.50946	6.41698	6.4483	6.40651	6.42519	6.41665	6.39878	6.40586	6.31203
	1.51529	0.000659765	6.53984	6.50313	6.43297	6.46283	6.40818	6.42119	6.43664	6.3853	6.37789	6.31628
	1.51538	0.000658266	6.525	6.51101	6.4472	6.45475	6.37722	6.37272	6.42386	6.38825	6.4178	6.27439
	1.51548	0.000656147	6.5804	6.51594	6.44443	6.47138	6.36898	6.42685	6.40155	6.37613	6.38891	6.28951
	1.51557	0.000656628	6.57009	6.54589	6.45096	6.41459	6.39948	6.42418	6.39108	6.38801	6.37571	6.30852
	1.51566	0.000657932	6.54401	6.52179	6.43893	6.41626	6.37829	6.44151	6.38312	6.401	6.39629	6.31675
	1.51575	0.000658228	6.54431	6.52244	6.42878	6.4328	6.38687	6.37875	6.41352	6.40141	6.38469	6.32125
	1.51584	0.000661266	6.5582	6.49354	6.411	6.41276	6.40585	6.39119	6.42716	6.36126	6.37415	6.29064
	1.51593	0.000660198	6.54919	6.4667	6.43876	6.45481	6.39303	6.39069	6.40375	6.35516	6.3677	6.3181
	1.51602	0.000661396	6.54962	6.44876	6.42915	6.47653	6.37455	6.38926	6.41783	6.36283	6.34858	6.31359
	1.51611	0.000659979	6.55629	6.47936	6.4171	6.43124	6.36465	6.39061	6.41019	6.38303	6.38082	6.34433
	1.5162	0.000655477	6.57637	6.46465	6.39229	6.43802	6.39256	6.40252	6.38986	6.3943	6.37334	6.34355
	1.51629	0.000656622	6.57068	6.47407	6.39986	6.42675	6.40176	6.40646	6.36413	6.37378	6.34658	6.29401
	1.51638	0.000657305	6.56136	6.48193	6.41958	6.41127	6.4132	6.39889	6.38912	6.38986	6.32148	6.31276
	1.51647	0.000660545	6.53705	6.49512	6.3784	6.41349	6.38152	6.37849	6.4277	6.38369	6.38624	6.33327
	1.51656	0.000656034	6.53733	6.46468	6.39564	6.39917	6.34046	6.37719	6.38775	6.33504	6.34077	6.31383
	1.51666	0.000655094	6.52188	6.48327	6.39552	6.38185	6.35701	6.3878	6.36678	6.357	6.34893	6.27838
	1.51675	0.000655701	6.53483	6.50373	6.41652	6.42377	6.4217	6.4151	6.3889	6.39062	6.37418	6.29186
	1.51684	0.000654816	6.53501	6.50135	6.42733	6.42169	6.3639	6.40333	6.36098	6.39122	6.39371	6.30087
	1.51693	0.000655287	6.48646	6.49945	6.42651	6.44326	6.35782	6.37374	6.37645	6.39406	6.38556	6.28291
	1.51702	0.00065585	6.52934	6.47969	6.41251	6.41791	6.38094	6.38571	6.37626	6.38778	6.3755	6.25322

## Sheet: Figure 3c
Figure 3c
	Energy (eV)	PL intensity (a.u)	PL intensity (a.u)	PL intensity (a.u)	PL intensity (a.u)	PL intensity (a.u)	PL intensity (a.u)	PL intensity (a.u)	PL intensity (a.u)	PL intensity (a.u)	PL intensity (a.u)	PL intensity (a.u)
		0V	0.1V	0.2V	0.3V	0.4V	0.5V	0.6V	0.7V	0.8V	0.9V	1V
	1.52001	8.14343	7.60361	7.27435	7.19344	6.98624	5.80101	6.57552	6.62697	6.09651	6.01642	5.80101
	1.5201	8.26858	7.85775	7.43698	6.95498	6.60164	6.20253	6.51347	6.52754	6.10819	6.25572	6.20253
	1.5202	8.23236	7.68155	7.32479	6.85616	6.78417	6.14391	6.72943	6.49808	6.28098	6.22884	6.14391
	1.52029	8.36369	7.72821	7.27626	7.07705	6.77942	6.02004	6.79617	6.40262	6.30174	6.31829	6.02004
	1.52038	8.38936	8.09705	7.19188	7.07407	6.8281	6.01875	6.73915	6.31004	6.07788	6.11606	6.01875
	1.52047	8.29079	7.96254	7.43142	7.00067	6.56361	5.97813	6.46454	6.3039	5.91071	6.31184	5.97813
	1.52056	8.01445	7.94535	7.27022	6.77476	6.78386	6.2292	6.62832	6.64716	6.00335	6.30167	6.2292
	1.52065	8.40195	8.03222	7.14627	6.92904	6.90537	6.18099	6.51316	6.39055	6.1087	6.17184	6.18099
	1.52074	8.13606	7.64624	7.21939	7.0818	6.81189	5.96428	6.57664	6.63256	6.19693	6.17857	5.96428
	1.52083	8.54534	7.69786	7.55826	6.87795	6.77917	5.69635	6.8488	6.59829	6.2597	6.40266	5.69635
	1.52092	8.46465	7.94317	7.43865	6.65694	6.88445	6.00064	6.67764	6.59724	6.22253	6.26209	6.00064
	1.52101	8.58867	7.94566	7.43694	6.75553	6.80451	5.98811	6.51079	6.3206	6.05992	6.31441	5.98811
	1.5211	8.12219	8.13023	7.32498	6.91312	7.04668	5.85279	6.63583	6.45423	6.12035	6.26964	5.85279
	1.52119	8.05596	7.93805	7.34225	6.69647	6.58169	5.95136	6.50069	6.46541	5.91248	6.18238	5.95136
	1.52128	8.3892	7.77756	7.56434	6.78789	6.80159	5.91508	6.40696	6.42723	6.35547	6.42201	5.91508
	1.52138	7.94024	7.89582	7.45158	6.86394	6.80469	5.82793	6.74914	6.48185	6.20934	6.43135	5.82793
	1.52147	8.11366	7.68114	7.34218	6.81488	6.60397	5.97177	6.55451	6.46952	6.31817	6.13745	5.97177
	1.52156	8.08162	7.45931	7.44751	6.95444	6.8035	6.16329	6.58551	6.5027	6.48041	6.34754	6.16329
	1.52165	7.98996	7.73708	7.42666	6.90042	6.85048	6.29235	6.44341	6.47971	6.57308	6.53888	6.29235
	1.52174	8.26251	7.75207	7.36639	6.98419	6.72723	6.42861	6.60604	6.38548	6.51716	6.27694	6.42861
	1.52183	7.97513	7.8396	7.40259	7.28312	6.73957	6.28693	6.86448	6.54781	6.39043	6.63109	6.28693
	1.52192	8.09712	7.83459	7.28006	7.01193	6.56748	5.96676	6.9967	6.57216	6.32799	6.48023	5.96676
	1.52201	8.01792	7.77251	7.50484	6.82347	6.79031	6.05341	6.67432	6.44999	6.22086	6.14902	6.05341
	1.5221	8.18144	7.64011	7.28677	6.95178	6.82381	6.14596	6.8495	6.43287	6.06693	6.21429	6.14596
	1.52219	8.38422	7.72294	7.33084	7.11736	6.93652	6.19202	6.77808	6.62044	6.50034	6.34845	6.19202
	1.52228	8.19146	7.98268	7.32911	6.96293	6.75244	6.03956	6.85744	6.55179	6.2826	6.20377	6.03956
	1.52237	8.39503	7.73466	7.4284	6.973	6.85703	5.95568	6.65534	6.45371	6.52049	6.44898	5.95568
	1.52246	8.05676	7.61044	7.63051	7.20002	6.8977	5.86471	6.40236	6.59814	6.46788	6.25917	5.86471
	1.52255	8.16883	7.82038	7.47101	7.18189	6.91226	6.04672	6.6381	6.58665	6.2424	6.27634	6.04672
	1.52265	8.27375	7.94648	7.33916	7.40765	6.93692	6.24578	6.76279	6.52348	6.42251	6.45349	6.24578
	1.52274	8.27404	7.69753	7.47505	7.10608	6.79452	6.04703	6.42889	6.39535	6.58357	6.34538	6.04703
	1.52283	8.42546	7.90791	7.50954	7.41324	6.73307	5.99952	6.66799	6.56773	6.50426	6.37375	5.99952
	1.52292	8.08592	7.85372	7.38022	7.10116	6.85184	6.11687	6.59132	6.37479	6.38454	6.26029	6.11687
	1.52301	8.11366	8.02509	7.47496	7.43684	6.95031	6.29015	6.76433	6.48536	6.58652	6.41318	6.29015
	1.5231	8.13212	7.93521	7.63125	7.18881	7.11571	6.02704	6.70651	6.31741	6.35056	6.44651	6.02704
	1.52319	8.32024	7.5188	7.36093	6.94597	6.76105	6.10149	6.73259	6.1524	6.33316	6.36935	6.10149
	1.52328	8.06903	7.70463	7.09139	7.02563	6.96422	6.05905	6.89792	6.49497	6.47583	6.03147	6.05905
	1.52337	8.29311	7.67743	7.44336	7.1552	6.76427	6.25294	6.71809	6.60887	6.24758	6.28954	6.25294
	1.52346	8.24587	7.62137	7.60824	7.06221	6.67393	6.41013	6.5445	6.74338	6.18325	6.36318	6.41013
	1.52355	8.36633	7.8193	7.32394	7.24464	6.55188	6.20895	6.60045	6.61169	6.50759	6.54165	6.20895
	1.52364	8.32781	7.85389	7.46692	7.24245	6.99201	6.2009	6.81702	6.80301	6.45972	6.4268	6.2009
	1.52373	8.64309	7.88571	7.64351	7.12993	7.15551	6.24133	6.79441	6.71284	6.49994	6.50548	6.24133
	1.52383	8.3985	7.88592	7.48367	7.32434	7.07845	6.28077	6.8056	6.58001	6.46745	6.45917	6.28077
	1.52392	8.54762	8.06823	7.40958	7.24162	7.15732	6.16677	6.56521	6.81506	6.34125	6.37801	6.16677
	1.52401	8.62477	7.94764	7.62426	6.9864	7.01552	6.2696	6.51325	6.79817	6.37808	6.30767	6.2696
	1.5241	8.63409	7.86398	7.84102	7.26006	7.11175	6.40263	6.77228	6.73719	6.56105	6.38968	6.40263
	1.52419	8.28615	7.8349	7.61098	7.35723	6.92468	6.37523	7.01149	6.63066	6.53154	6.77291	6.37523
	1.52428	8.52467	7.90916	7.5779	7.20862	7.03532	6.34223	6.72285	6.8944	6.40152	6.64423	6.34223
	1.52437	8.36722	7.98186	7.79654	7.099	7.02728	6.30102	6.77509	6.66443	6.44529	6.48285	6.30102
	1.52446	8.38424	7.77519	7.82129	7.25688	7.07433	6.45776	6.89323	6.67891	6.38293	6.4773	6.45776
	1.52455	8.22611	8.05632	7.73831	7.19466	6.80881	6.27727	6.90127	6.70048	6.44704	6.35557	6.27727
	1.52464	8.47437	8.32886	7.4937	7.13021	6.95637	6.28855	6.85033	6.47518	6.61763	6.62897	6.28855
	1.52473	8.32205	8.30883	7.80156	7.26956	7.02336	6.12246	6.8659	6.45478	6.58507	6.63616	6.12246
	1.52482	8.32889	7.8579	7.61749	7.45174	6.71074	6.27981	6.73671	6.78521	6.41194	6.45452	6.27981
	1.52491	8.55007	7.92191	7.14591	7.3867	6.96207	6.50792	6.55968	6.66455	6.41455	6.56503	6.50792
	1.52501	8.38726	8.05931	7.50135	7.24554	6.9853	6.50079	6.85313	6.53612	6.27333	6.68939	6.50079
	1.5251	8.32231	7.92945	7.62748	7.13942	6.76734	6.15396	6.8948	6.63964	6.46248	6.63952	6.15396
	1.52519	8.40243	7.99808	7.45226	7.18402	7.03402	6.15994	6.79228	6.37129	6.27954	6.66638	6.15994
	1.52528	8.51986	8.09205	7.51151	7.26247	7.01253	6.2665	6.78173	6.72469	6.68359	6.34971	6.2665
	1.52537	8.36544	8.33593	7.8877	7.45875	7.08756	6.39284	6.99866	7.03068	6.61995	6.44156	6.39284
	1.52546	8.24605	8.14375	7.78954	7.41474	7.17832	6.76002	7.0206	6.78822	6.50773	6.24616	6.76002
	1.52555	8.60924	8.26404	7.53181	7.15941	7.18586	6.67388	6.97566	6.67034	6.50294	6.83703	6.67388
	1.52564	8.43743	8.14773	7.73388	7.67724	7.18723	6.42622	6.95864	6.49621	6.83619	6.86769	6.42622
	1.52573	8.32276	8.16962	7.68184	7.39299	7.20628	6.33219	7.06188	6.48024	6.74337	6.77858	6.33219
	1.52582	8.45009	8.08172	7.5572	7.03507	7.08303	6.58718	7.19578	6.6065	6.64986	6.86386	6.58718
	1.52591	8.43309	8.23838	7.96561	7.36771	7.29331	6.24847	6.79049	6.81345	6.79021	6.83634	6.24847
	1.526	8.5731	8.3379	7.94061	7.12815	7.26352	6.49057	6.91957	6.91279	6.53188	6.93254	6.49057
	1.52609	8.6655	8.10928	7.78279	7.26494	7.30195	6.56141	6.89785	7.00001	6.67518	6.82909	6.56141
	1.52619	8.43689	7.93166	7.56311	7.50002	7.30616	6.55256	6.86795	7.078	6.73094	6.80753	6.55256
	1.52628	8.80364	8.0467	7.72977	7.35334	7.39454	6.64844	6.97867	7.28997	7.02851	6.91469	6.64844
	1.52637	8.60187	8.14613	7.664	6.97323	7.06269	6.60401	7.16604	6.87186	6.53119	6.68408	6.60401
	1.52646	8.30376	7.93058	7.7037	7.30201	6.76915	6.38686	7.26645	6.96442	6.71277	7.07575	6.38686
	1.52655	8.65748	8.1372	7.73132	7.67062	7.45868	6.65553	7.23286	7.06352	6.76287	7.19873	6.65553
	1.52664	8.59694	8.03032	7.93881	7.36884	7.21161	6.53962	6.94414	6.92348	6.93311	7.1333	6.53962
	1.52673	8.89833	8.20362	7.68271	7.81963	7.34874	6.41098	6.9337	6.95831	6.68786	7.01043	6.41098
	1.52682	8.89187	8.23004	7.90473	7.37724	7.20235	6.54371	7.22017	6.87892	6.97182	6.90141	6.54371
	1.52691	8.76828	7.88109	7.73211	7.31251	7.33101	6.63309	7.26014	6.7234	7.0911	6.86661	6.63309
	1.527	8.77958	8.16491	7.66018	7.2979	7.12118	6.82772	7.29267	7.02433	6.87047	6.89405	6.82772
	1.52709	8.97833	8.38557	8.07127	7.73812	7.28445	6.78386	7.08822	7.12742	6.72911	6.88862	6.78386
	1.52718	9.01589	8.3743	8.13224	7.60805	7.51067	6.60216	7.27435	7.28921	6.76669	7.29809	6.60216
	1.52727	8.81707	8.37865	8.28186	7.49663	7.13446	6.68932	7.16953	7.08139	6.96725	7.15497	6.68932
	1.52737	8.83433	8.44417	8.00784	7.51461	7.11936	6.62625	7.41087	7.20626	7.22297	7.18042	6.62625
	1.52746	8.85974	8.56557	8.26511	7.8673	7.36697	6.70586	7.41018	7.38278	7.22892	6.9315	6.70586
	1.52755	8.7579	8.40854	8.05643	7.78219	7.60089	7.08243	7.31897	7.57372	6.96605	7.01054	7.08243
	1.52764	8.71379	8.39502	7.82653	7.71298	7.50986	7.00487	7.17549	7.33406	7.16512	7.13934	7.00487
	1.52773	8.69705	8.25181	8.1502	7.67259	7.55287	6.94604	7.3627	7.03901	7.07172	7.05928	6.94604
	1.52782	8.79666	8.50741	8.37245	7.53104	7.53289	7.12153	7.3535	7.03497	7.09476	7.31535	7.12153
	1.52791	9.10587	8.50319	8.3974	7.62912	7.50092	7.18266	7.14561	7.39651	6.96971	7.18168	7.18266
	1.528	9.23879	8.62183	8.06832	7.96621	7.69054	7.12923	7.09443	7.45558	7.03885	7.34715	7.12923
	1.52809	9.2079	8.73098	8.2095	7.74432	7.70673	7.23705	7.61034	7.20135	7.15456	7.29719	7.23705
	1.52818	8.68236	8.76672	8.4875	7.81387	7.63902	7.14091	7.52522	7.05967	7.31637	7.17932	7.14091
	1.52827	8.93202	8.75312	8.33383	7.91419	7.46357	6.91419	7.65196	7.43629	7.54564	7.33864	6.91419
	1.52836	8.92869	8.7128	8.25864	8.24725	7.67065	7.08899	7.72758	7.45308	7.37975	7.29744	7.08899
	1.52845	8.96154	8.60635	8.13386	8.18226	7.61927	7.23524	7.80831	7.40402	7.20031	7.56038	7.23524
	1.52855	9.12171	8.56746	8.15565	8.06262	7.76447	7.29777	7.56547	7.47474	7.03788	7.3847	7.29777
	1.52864	9.27164	8.51939	8.45766	7.74302	7.76512	7.1602	7.69408	7.57838	7.21433	7.64222	7.1602
	1.52873	9.15857	8.64455	8.67171	7.99422	7.73526	7.17514	7.48776	7.48991	7.38492	7.20675	7.17514
	1.52882	9.25392	8.66415	8.24182	8.11473	7.62775	7.30939	7.4372	7.40591	7.22887	7.25257	7.30939
	1.52891	9.57762	8.63969	8.35638	8.02912	7.66797	7.1414	7.85477	7.36033	7.06841	7.43061	7.1414
	1.529	8.98671	8.6892	8.31944	7.99692	7.98471	7.17555	7.93606	7.56338	7.4926	7.60661	7.17555
	1.52909	9.27335	9.02746	8.15328	8.08637	7.91408	7.21779	7.68863	7.73355	7.44866	7.89694	7.21779
	1.52918	9.5365	9.14221	8.6906	8.15862	7.95198	7.21617	7.7715	7.8053	7.56249	7.49266	7.21617
	1.52927	9.39936	9.10153	8.66074	8.26661	8.11859	7.26646	7.52013	7.54812	7.82541	7.68816	7.26646
	1.52936	9.45964	9.25114	8.63165	8.5689	8.25026	7.44217	7.80625	7.69633	7.85042	7.81327	7.44217
	1.52945	9.58587	9.36629	8.85475	8.34141	8.12526	7.70956	8.23048	7.62434	7.64386	7.69214	7.70956
	1.52954	9.56029	9.34121	8.80941	8.33306	8.18376	7.54734	7.99651	7.6534	7.92166	7.81581	7.54734
	1.52963	9.45866	9.26592	8.99158	8.27121	8.17422	7.68572	7.94475	7.55793	7.74985	7.9802	7.68572
	1.52973	9.55086	9.14791	8.69021	8.29174	8.0649	7.60007	8.36329	7.79435	7.56841	7.85265	7.60007
	1.52982	9.56841	9.07443	8.86105	8.35025	8.18433	7.24294	7.95337	7.8858	7.89214	7.74303	7.24294
	1.52991	9.17913	9.20671	8.81929	8.76265	8.54132	7.51857	7.85359	7.84001	7.77189	7.94265	7.51857
	1.53	9.2723	9.13823	8.72364	8.62343	8.35008	7.56391	7.95913	7.76769	7.83134	7.85972	7.56391
	1.53009	9.78111	9.19399	9.31004	8.67691	8.24899	7.70179	8.29478	7.80177	7.81835	7.76442	7.70179
	1.53018	9.89296	9.27094	9.08107	8.55448	8.13431	7.93145	8.34429	7.7434	7.66316	7.87901	7.93145
	1.53027	9.86274	9.24507	9.07794	8.27482	8.0937	7.9729	8.24084	7.7066	7.81269	8.25774	7.9729
	1.53036	9.66968	9.51108	9.28117	8.50208	8.27404	7.77615	8.40225	8.05212	8.25429	7.96047	7.77615
	1.53045	9.98406	9.28763	9.47818	8.54562	8.16807	7.73425	8.4948	8.18603	7.98611	8.1049	7.73425
	1.53054	10.2219	9.67048	9.22518	8.54442	8.8935	7.77747	8.51756	8.13066	8.07322	8.45175	7.77747
	1.53063	10.1167	9.83826	9.55648	8.86445	8.62393	7.82765	8.40682	8.15366	8.19624	8.49492	7.82765
	1.53072	10.0469	9.73871	9.26964	8.98119	8.60244	7.98289	8.44792	8.13521	8.4789	8.39538	7.98289
	1.53081	9.87013	9.74193	9.03425	8.76278	8.40815	7.95089	8.49509	7.85335	8.01116	8.61917	7.95089
	1.53091	9.92398	9.71944	9.24065	9.03285	8.83728	7.93538	8.47008	8.26509	8.09758	8.38728	7.93538
	1.531	10.5442	9.98343	9.29282	8.94908	8.69538	8.27275	8.76855	8.29939	8.12939	8.40331	8.27275
	1.53109	10.168	9.63777	9.60489	9.05964	8.82215	8.37753	8.66676	8.45751	8.13614	8.54991	8.37753
	1.53118	10.4232	9.64816	9.50449	9.02796	8.94425	8.18312	8.45067	8.57176	7.99801	8.38826	8.18312
	1.53127	10.3542	9.64448	9.57176	9.05834	9.04458	8.45355	8.55527	8.54649	8.26966	8.36535	8.45355
	1.53136	10.4606	10.1676	9.66147	9.02072	8.74275	8.32821	8.7079	8.58312	8.60627	8.29626	8.32821
	1.53145	10.4352	9.93598	9.50555	8.81318	8.97929	8.2704	8.91562	8.73738	8.40736	8.46673	8.2704
	1.53154	10.5054	10.2921	9.26784	8.7178	9.15168	8.31117	8.99114	8.87744	8.64622	8.87055	8.31117
	1.53163	10.6583	9.95893	9.94166	9.60072	8.97376	8.32666	9.16383	8.79151	8.77391	8.85548	8.32666
	1.53172	10.5582	9.99231	9.84665	9.68184	9.15195	8.87558	9.12505	8.64857	8.85209	9.0704	8.87558
	1.53181	10.5739	10.203	9.76301	9.3112	9.19377	8.86958	9.04555	8.71743	8.83828	8.72181	8.86958
	1.5319	10.9182	10.4377	9.6705	9.21697	8.90673	9.03317	8.82407	8.63504	8.78533	9.00596	9.03317
	1.53199	10.8526	10.2495	10.0062	8.91047	8.99135	8.94828	9.03306	8.75503	8.93292	8.80713	8.94828
	1.53209	10.7903	10.2563	10.084	9.2182	9.29675	8.71466	9.30873	8.92551	9.07054	8.90157	8.71466
	1.53218	10.8804	10.6003	9.99603	9.3505	9.07824	8.65794	9.00416	9.13565	8.92728	9.07161	8.65794
	1.53227	11.2634	10.2751	9.97291	9.73052	9.46931	8.55249	9.11954	9.00061	8.98029	9.18278	8.55249
	1.53236	11.1629	10.3942	10.0132	9.82251	9.24022	9.01401	9.30801	9.01128	8.99933	9.17049	9.01401
	1.53245	10.9499	10.3656	10.1607	9.57322	9.81186	9.17447	9.61792	9.21974	8.95911	8.74212	9.17447
	1.53254	10.9472	10.4735	10.1249	9.90228	9.39425	9.15129	9.24788	9.34279	9.00209	8.93186	9.15129
	1.53263	11.0391	10.426	10.2647	9.46875	9.63464	9.3664	9.48299	9.47838	8.91832	9.32303	9.3664
	1.53272	11.4184	10.5904	10.3689	9.59789	9.6219	9.52048	9.77499	9.52449	9.22385	9.31969	9.52048
	1.53281	11.334	10.647	10.3671	9.72081	9.46172	9.44742	9.79121	9.26506	9.07571	9.57502	9.44742
	1.5329	11.2823	10.6229	10.4255	9.95671	9.76535	9.42147	9.8154	9.22544	9.54002	9.36364	9.42147
	1.53299	11.4793	10.6749	10.4559	9.71309	9.95071	9.48148	9.77068	9.29289	9.45401	9.53193	9.48148
	1.53308	11.4809	10.8024	10.4057	9.87741	9.99099	9.48075	9.50404	9.73695	9.36504	9.54059	9.48075
	1.53317	11.6211	10.7027	10.6433	10.1557	9.77335	9.35429	9.80104	9.66028	9.33292	9.57349	9.35429
	1.53327	11.4758	11.2042	10.8877	10.0462	9.86966	9.54176	9.82063	9.80188	9.62195	9.67859	9.54176
	1.53336	11.7031	10.9655	10.6482	10.4158	10.0086	9.60279	9.74884	9.69629	9.79362	9.65181	9.60279
	1.53345	11.7185	10.8014	10.8641	10.5254	10.0681	9.98102	10.071	9.90173	9.83353	10.0476	9.98102
	1.53354	11.8813	11.1812	11.0751	10.4408	10.1601	9.81925	9.91089	10.117	9.70811	9.99628	9.81925
	1.53363	11.8331	11.2315	10.8182	10.4166	10.2285	9.98259	10.4319	9.91832	9.69693	10.062	9.98259
	1.53372	11.684	11.4087	11.1417	10.3368	10.4931	9.97794	10.308	10.1634	10.0632	10.2812	9.97794
	1.53381	11.6973	11.4457	11.1316	10.3249	10.1262	10.055	9.99951	10.5227	9.67	10.0147	10.055
	1.5339	11.5267	11.4542	11.3342	10.7091	10.3368	10.1992	10.2315	10.4523	9.8819	10.3021	10.1992
	1.53399	11.9948	11.5783	11.7745	10.4024	10.493	10.247	10.951	10.6927	10.05	10.5822	10.247
	1.53408	11.996	11.344	11.4007	10.624	10.5816	10.002	10.6334	10.5693	10.0402	10.4629	10.002
	1.53417	12.2854	11.4928	11.3126	10.8049	10.6835	10.055	10.863	10.6411	10.4288	10.5397	10.055
	1.53426	12.2281	11.8144	11.431	10.8506	10.7033	10.1055	10.5491	10.4714	10.4496	10.7203	10.1055
	1.53435	12.502	11.827	11.7141	10.8472	10.577	10.2273	10.3524	10.2138	10.7473	10.6542	10.2273
	1.53445	12.54	12.1463	11.7228	11.1743	10.8204	10.3977	10.7197	10.2908	10.497	10.8935	10.3977
	1.53454	12.3501	12.0716	11.9761	11.1681	11.144	10.2401	10.9088	10.4388	10.3476	10.7317	10.2401
	1.53463	12.6878	12.2008	11.8904	11.3149	10.9539	10.9224	11.016	10.6821	10.4278	10.8768	10.9224
	1.53472	12.7537	12.5984	11.6584	11.093	11.1616	10.7005	11.3934	11.0078	10.9004	10.8018	10.7005
	1.53481	12.7544	12.4671	12.0495	11.4385	11.5958	10.5741	11.2014	10.9043	10.7645	10.8608	10.5741
	1.5349	12.8607	12.3361	12.4167	11.6253	11.3316	10.8304	11.2599	10.8469	10.9123	11.3832	10.8304
	1.53499	12.9824	12.4914	12.439	11.5861	11.2842	10.8033	11.3632	10.9311	11.2674	11.1626	10.8033
	1.53508	12.6618	12.4224	12.4276	11.4439	11.4877	10.9566	11.4527	10.9635	10.9608	11.1283	10.9566
	1.53517	13.011	12.306	12.1735	11.7247	11.6325	11.2272	11.4828	11.113	11.3722	11.3903	11.2272
	1.53526	13.0994	12.8023	12.4134	11.8108	11.6952	11.1613	11.5263	11.2932	11.366	11.4121	11.1613
	1.53535	13.5569	13.0145	12.7942	11.7613	11.8688	11.0459	11.6886	11.1864	11.341	11.6542	11.0459
	1.53544	13.1339	13.1469	12.7974	11.8802	11.9203	11.2681	11.4828	11.6794	11.3143	11.5647	11.2681
	1.53553	13.4351	13.2856	12.7456	12.2282	12.0755	11.4221	11.8139	11.7582	11.2825	11.6977	11.4221
	1.53563	13.6795	12.873	12.7535	12.2357	11.9585	11.2053	11.7023	11.5913	11.2979	11.7768	11.2053
	1.53572	14.1445	13.3674	13.0076	12.4001	11.7138	11.7394	11.975	11.4719	11.6763	11.4258	11.7394
	1.53581	14.1648	13.2365	12.8582	12.1282	11.9357	11.9027	12.0895	11.7268	11.946	12.1673	11.9027
	1.5359	14.106	13.3526	12.9643	12.1511	12.094	11.7406	12.1377	11.537	11.6587	12.1048	11.7406
	1.53599	14.2136	13.7149	12.7727	12.23	12.3137	11.6989	12.4273	11.7035	12.0014	12.059	11.6989
	1.53608	14.1649	13.6552	13.1553	12.3593	12.2883	11.7232	12.2611	12.034	11.6664	12.1985	11.7232
	1.53617	13.8571	13.9037	13.2583	12.6166	12.8722	11.9038	12.2879	12.354	12.0863	12.4519	11.9038
	1.53626	14.1617	14.0682	13.3264	12.3584	12.7295	11.9588	12.1366	12.1776	12.3755	12.1854	11.9588
	1.53635	14.08	14.0098	13.4452	12.5472	12.4674	12.418	12.2364	12.2091	12.2215	12.4483	12.418
	1.53644	14.429	14.0292	13.6397	13.2106	12.9176	12.5242	12.557	12.8517	12.4315	12.6293	12.5242
	1.53653	14.4337	14.0795	13.5422	13.0264	12.9876	12.5393	12.706	12.7651	12.5349	12.8027	12.5393
	1.53662	15.0384	13.9245	13.9284	13.2351	12.7117	12.6457	12.9788	12.4163	12.5259	12.8676	12.6457
	1.53671	14.7773	14.2481	13.8315	13.0062	12.85	12.7505	12.9223	12.6373	12.8166	12.955	12.7505
	1.53681	15.073	14.4066	14.1577	13.223	13.4788	12.9446	13.0681	13.3319	12.8878	13.1557	12.9446
	1.5369	15.1503	14.3805	14.1671	13.3484	13.3926	12.5609	12.9765	12.8571	12.8759	13.6001	12.5609
	1.53699	15.4651	14.8774	13.8564	13.6015	13.5771	12.7596	13.301	12.7643	13.3754	13.3133	12.7596
	1.53708	15.3458	14.8283	14.1991	13.7185	13.3111	13.0664	13.2777	13.637	13.4085	13.8043	13.0664
	1.53717	15.285	14.7951	14.579	14.0254	13.8923	12.8905	13.8508	13.6638	13.3081	13.4661	12.8905
	1.53726	15.6754	14.9529	15.1486	13.9208	13.8925	13.3094	13.8108	13.3508	13.6961	13.5131	13.3094
	1.53735	15.7092	15.2009	14.7797	13.4145	14.0011	13.4648	13.5076	13.6467	13.466	14.0739	13.4648
	1.53744	15.9857	15.3376	15.0652	13.9395	14.3041	13.5898	13.6763	13.7897	13.3147	13.8286	13.5898
	1.53753	15.7258	15.4774	15.4427	14.1095	14.2376	13.7183	13.852	13.5971	13.7314	13.8942	13.7183
	1.53762	16.0089	15.3726	15.4977	14.0494	13.8109	13.4451	13.7233	13.9153	13.7972	14.1556	13.4451
	1.53771	16.2285	15.2054	15.6234	14.6543	14.2156	13.8779	14.3684	13.8715	13.7827	14.2324	13.8779
	1.5378	16.2274	15.6791	15.4342	14.2754	14.5631	14.3958	14.9285	13.8864	14.1149	14.5372	14.3958
	1.53789	16.5728	15.8174	15.5085	14.1997	14.6212	14.0829	14.887	14.1893	14.4931	14.5851	14.0829
	1.53799	16.655	16.0668	15.7074	14.9122	14.8102	14.2982	14.9122	14.0271	14.4618	14.8639	14.2982
	1.53808	16.7995	16.2359	16.1189	15.058	15.0856	14.9228	14.5983	14.2507	14.2287	15.1484	14.9228
	1.53817	17.1871	16.4569	15.8336	14.9192	15.1283	14.2464	15.1472	14.3957	14.5489	15.0834	14.2464
	1.53826	17.3191	16.2872	16.0701	14.939	15.1467	14.6617	15.0839	14.7534	14.6754	15.2577	14.6617
	1.53835	17.2048	16.7698	16.4847	15.4339	15.1568	15.5434	14.9475	15.0365	15.037	15.0804	15.5434
	1.53844	17.4961	16.8941	16.3138	15.4454	15.5106	15.2851	15.2398	14.8883	15.4356	15.2616	15.2851
	1.53853	17.6129	17.1745	16.6188	15.7395	15.578	15.0859	15.6313	15.5493	15.1627	15.2894	15.0859
	1.53862	17.7644	17.3344	16.5599	15.726	15.6005	15.8905	15.5529	15.986	15.3465	15.8295	15.8905
	1.53871	18.139	17.2418	17.0242	15.5827	15.7691	15.8903	15.7445	15.9226	15.7488	16.0786	15.8903
	1.5388	18.1508	17.5833	17.7107	15.8586	16.0614	15.8316	15.8457	15.8258	15.9597	16.0221	15.8316
	1.53889	18.4954	17.5745	17.2337	16.1759	16.0098	15.8135	16.2588	15.9923	16.2727	16.3457	15.8135
	1.53898	18.2466	17.6841	17.371	16.1612	15.8627	15.7883	16.6879	16.2549	16.3224	16.2613	15.7883
	1.53907	18.426	17.73	17.5069	16.4745	16.1725	15.9199	16.4442	16.3201	16.3389	16.6428	15.9199
	1.53917	18.4844	17.8809	17.6655	16.4281	16.5628	15.8724	16.2615	16.7338	16.1208	16.9661	15.8724
	1.53926	18.928	18.1837	18.4014	16.8705	16.8863	16.2144	16.2213	16.6007	16.0877	17.1852	16.2144
	1.53935	19.681	18.217	18.2136	16.7814	16.9534	16.5743	16.4644	16.45	16.4393	16.9029	16.5743
	1.53944	19.524	18.0879	18.3757	17.3058	17.3273	16.7472	17.0651	16.4974	16.7695	17.0872	16.7472
	1.53953	19.1905	19.0324	18.015	17.4775	17.269	16.4343	17.1194	17.1338	16.6498	17.4522	16.4343
	1.53962	19.6802	19.3891	18.5497	17.732	17.1623	16.5111	17.2072	16.8287	16.8785	17.54	16.5111
	1.53971	19.7883	19.4484	18.9902	17.2627	17.3595	17.1521	17.6357	17.1	17.0291	18.2373	17.1521
	1.5398	19.8099	19.7965	18.6147	17.9304	17.4603	17.3554	17.557	16.9946	17.6562	17.9282	17.3554
	1.53989	19.9164	19.1533	18.4652	18.2019	17.8338	17.392	17.9459	16.983	17.5894	18.0065	17.392
	1.53998	20.294	19.6441	19.5204	18.1523	18.1967	17.6152	18.0236	17.8668	17.4462	18.1313	17.6152
	1.54007	20.6562	19.7298	18.9295	18.0326	18.3117	18.005	18.2366	18.584	17.6283	18.3481	18.005
	1.54016	20.7947	20.284	19.6544	18.2206	18.0568	18.1985	18.0506	18.5018	18.278	18.6705	18.1985
	1.54025	20.7457	20.3762	19.5883	18.1909	18.479	17.9879	18.3893	18.3853	18.7258	18.6639	17.9879
	1.54034	21.0013	20.5903	19.6356	18.6871	18.4916	18.5542	18.4877	18.68	18.8856	18.2461	18.5542
	1.54044	21.4344	20.5695	20.1323	18.7398	18.9601	19.0342	18.7313	18.4008	18.769	18.7221	19.0342
	1.54053	22.1608	20.5948	20.1686	18.5551	19.2184	19.0378	19.5198	18.1184	18.8233	19.1035	19.0378
	1.54062	21.7251	21.1539	20.7725	18.6364	19.3249	19.6151	19.3446	19.1823	19.1201	19.4374	19.6151
	1.54071	22.4814	21.1556	21.3868	19.0519	19.3872	19.4504	19.9187	19.6286	19.3637	19.5759	19.4504
	1.5408	22.6094	21.6064	21.2291	19.4138	19.7552	19.1329	19.7869	19.7986	19.7033	19.9005	19.1329
	1.54089	22.1604	21.8668	21.0479	19.9988	19.8271	19.4201	19.7463	19.6038	19.2643	20.3359	19.4201
	1.54098	22.6632	22.6584	21.1834	20.3142	20.1418	19.5843	19.6431	19.7098	19.7031	20.4549	19.5843
	1.54107	22.8973	22.2301	21.9438	20.4682	20.3428	20.1484	20.2644	19.8809	20.1668	20.2455	20.1484
	1.54116	22.9838	22.1987	21.8941	20.2041	20.9029	20.5033	20.8287	20.3177	20.056	20.2024	20.5033
	1.54125	22.7857	22.3286	21.8865	20.9301	20.8992	20.2197	20.861	20.4654	20.3806	20.8244	20.2197
	1.54134	22.8877	22.873	21.9839	20.8934	20.8526	20.4196	21.2198	21.0165	20.424	21.2959	20.4196
	1.54143	23.892	22.5946	22.4922	20.6508	20.953	20.6907	21.2515	21.4103	20.8157	20.9569	20.6907
	1.54152	24.456	22.9001	22.9024	21.2306	21.2138	21.1312	21.3258	21.4685	20.9787	21.4041	21.1312
	1.54162	24.5795	23.1881	22.8159	21.4798	21.2508	21.6086	21.7578	21.6505	20.7197	21.9425	21.6086
	1.54171	24.8796	23.8992	23.2639	21.659	22.1767	21.6364	21.6129	21.4931	21.4013	21.6045	21.6364
	1.5418	24.4965	23.9133	23.4738	21.9486	22.0357	21.7017	22.0044	21.4759	21.3348	22.2104	21.7017
	1.54189	24.7167	24.0602	23.2824	22.3468	21.9228	21.6868	22.5742	21.5865	21.8809	22.4896	21.6868
	1.54198	25.4185	24.4257	23.6906	21.9566	22.025	21.8891	22.4928	22.1579	22.3497	23.0116	21.8891
	1.54207	25.2104	24.1904	24.0848	21.9317	22.3089	22.5008	22.5184	22.2045	22.4065	22.8032	22.5008
	1.54216	25.4607	24.4438	24.4775	22.6417	22.27	22.863	22.8221	22.894	22.3679	23.2547	22.863
	1.54225	25.7544	25.2072	24.4763	23.1218	22.9315	23.0073	22.7229	22.8877	22.8792	23.3197	23.0073
	1.54234	25.7731	25.4889	24.4875	23.365	23.6006	23.1981	23.3556	22.9987	23.3047	23.5961	23.1981
	1.54243	25.8129	25.4888	24.3971	23.6294	23.8037	23.7548	23.3092	22.859	23.2188	23.6036	23.7548
	1.54252	26.4912	25.808	25.018	23.8451	23.5824	23.5896	23.921	23.2878	23.718	24.1424	23.5896
	1.54261	27.0799	25.7517	25.1601	24.0598	23.8123	23.6759	24.3528	23.0789	23.2747	24.5502	23.6759
	1.5427	26.8649	26.1486	25.9569	24.007	23.7448	24.109	23.9841	23.6879	23.6454	24.4948	24.109
	1.5428	27.3864	26.2148	25.8255	24.3863	23.5187	24.3726	24.243	24.584	24.3879	24.459	24.3726
	1.54289	27.7775	26.8113	26.1453	24.0041	24.3369	24.0483	24.3664	24.9271	24.4226	24.737	24.0483
	1.54298	28.1583	26.7004	26.4965	24.3623	24.6596	25.0181	24.7921	24.3417	25.0852	24.921	25.0181
	1.54307	28.425	26.881	26.5363	24.3448	24.7211	24.8743	25.115	25.0335	24.6756	25.232	24.8743
	1.54316	28.1378	27.3805	26.7118	25.0408	24.8466	25.1359	24.9925	25.1285	25.4299	25.7128	25.1359
	1.54325	28.3725	27.078	26.9084	25.2529	25.6626	25.7213	25.3301	24.7929	25.1323	26.1815	25.7213
	1.54334	28.5472	27.2342	26.9449	25.7209	25.7756	25.2697	25.3924	25.1348	24.7445	26.5333	25.2697
	1.54343	29.1517	27.8669	27.4778	25.825	26.0912	25.7444	25.7513	25.8128	25.7265	26.5808	25.7444
	1.54352	29.169	28.2508	28.0192	26.4504	26.3382	25.9703	26.3327	25.7981	25.7029	26.6718	25.9703
	1.54361	29.185	28.0983	28.1569	26.7841	26.4295	26.3009	26.6636	25.8154	25.9911	26.9902	26.3009
	1.5437	29.1267	28.4222	28.4026	26.5176	26.5304	26.5498	26.5646	26.5979	26.063	27.4038	26.5498
	1.54379	30.0479	28.7792	28.8548	27.1862	26.9169	26.7519	26.791	26.9797	26.1811	27.2438	26.7519
	1.54388	30.4775	28.9616	28.5683	27.2718	26.8258	26.8218	27.3193	27.3802	26.7309	28.0797	26.8218
	1.54398	30.4207	29.2863	28.8016	27.6147	27.0846	27.2568	27.6052	27.0038	27.3355	28.1526	27.2568
	1.54407	31.3046	29.5344	29.3934	27.716	27.4884	27.4982	27.5878	27.7059	27.8601	28.5477	27.4982
	1.54416	31.2599	29.8617	29.7904	27.2113	27.4116	28.0268	28.0612	27.5226	27.7617	28.817	28.0268
	1.54425	31.3085	30.3762	29.5171	27.8835	27.6413	28.0101	28.8198	27.3535	28.1104	28.4923	28.0101
	1.54434	31.7152	31.0029	29.8966	28.4208	28.6666	28.2209	28.6588	28.2942	28.7103	28.4032	28.2209
	1.54443	32.2033	30.9088	30.3782	27.7369	28.8641	28.8686	28.8417	28.99	28.5504	29.086	28.8686
	1.54452	32.2125	30.9953	30.2806	28.8754	29.175	29.1051	29.261	28.4167	28.7083	29.3453	29.1051
	1.54461	31.9689	31.2591	30.6936	29.1855	28.859	28.7197	29.0212	28.318	28.9598	29.6086	28.7197
	1.5447	32.1178	31.7976	30.9657	29.6058	29.7322	29.2334	29.6263	28.9583	29.1488	29.5812	29.2334
	1.54479	32.4171	31.2057	30.8492	29.3503	30.4456	30.0204	29.7014	29.3194	29.4757	30.44	30.0204
	1.54488	33.3038	31.5255	32.2209	29.7182	29.8265	29.9181	29.8264	29.3491	30.0576	30.2028	29.9181
	1.54497	33.703	31.7947	32.4527	29.4773	30.1795	30.2238	30.1918	29.5228	29.8325	30.3962	30.2238
	1.54506	33.6591	32.2714	32.4163	29.7689	30.4585	30.1913	30.3887	29.6253	29.7893	30.9434	30.1913
	1.54516	33.9052	32.7286	32.5943	30.3719	30.4346	31.1492	31.0703	30.2959	30.287	31.1655	31.1492
	1.54525	34.3706	33.0735	32.9603	30.8533	30.1158	30.8043	31.5304	30.8839	30.7461	31.3984	30.8043
	1.54534	34.4835	33.7104	32.5208	30.9092	31.223	31.0464	31.4205	30.8563	31.6383	31.609	31.0464
	1.54543	34.5899	33.5654	32.7678	31.1359	31.4129	30.832	31.5994	30.9559	31.7494	31.719	30.832
	1.54552	34.7822	33.8173	33.4123	31.6687	31.1349	31.5699	32.1853	31.3994	31.1044	32.128	31.5699
	1.54561	35.3391	34.1535	33.4275	31.7098	31.1487	31.7615	32.3229	31.7465	31.9163	32.5421	31.7615
	1.5457	35.5818	34.3455	33.2143	31.7438	31.3556	31.9108	32.3503	31.6377	32.1784	32.7571	31.9108
	1.54579	36.0788	34.3257	33.8019	31.9687	31.8823	31.8866	31.8172	31.3293	31.7426	33.0526	31.8866
	1.54588	36.0907	34.2198	34.1643	32.0072	32.4283	32.1618	32.5622	32.0257	32.3761	33.1315	32.1618
	1.54597	35.7974	34.6854	35.1274	32.0246	32.6546	32.458	32.6762	32.7507	32.2921	32.891	32.458
	1.54606	36.1782	35.3918	34.5089	32.0235	32.4047	33.1209	33.183	32.8397	32.7504	33.2557	33.1209
	1.54615	37.0464	35.588	34.6708	32.6309	32.781	33.7938	33.9648	32.4789	33.1411	33.9981	33.7938
	1.54624	37.2178	35.6165	34.9832	33.2044	33.0768	33.4633	34.0111	33.4756	33.6862	34.1696	33.4633
	1.54634	37.7337	35.7221	35.5117	33.1136	33.598	33.3494	33.5466	33.9056	32.8624	33.3215	33.3494
	1.54643	38.0183	35.8732	35.5611	33.2583	33.6795	33.7228	33.8153	34.0989	33.3172	34.4369	33.7228
	1.54652	37.4241	36.9841	35.2795	33.461	33.6877	34.213	34.0328	33.8882	34.1455	34.7549	34.213
	1.54661	36.9426	37.1764	35.7007	34.2701	34.1232	34.5014	34.638	33.6944	34.5696	34.7707	34.5014
	1.5467	37.0699	37.038	36.1912	34.0014	34.2649	35.1099	34.9965	34.3196	34.5759	35.3089	35.1099
	1.54679	38.186	37.5864	36.867	34.3334	34.6139	34.695	34.812	34.6042	34.7816	35.8183	34.695
	1.54688	38.6994	37.293	36.7578	34.6527	34.9597	35.1335	35.1818	34.6488	34.6397	35.8963	35.1335
	1.54697	38.801	37.4633	37.218	35.5229	34.7816	35.5727	35.5539	35.0225	35.2058	35.8768	35.5727
	1.54706	38.716	37.4709	37.2517	35.2842	35.6382	35.4557	35.4069	35.1058	35.1166	36.2237	35.4557
	1.54715	39.7057	37.6721	37.889	35.3995	35.8729	35.357	35.376	35.5974	35.2064	36.1529	35.357
	1.54724	39.3408	38.1841	37.3439	35.4582	35.7351	35.7928	35.5883	35.2339	36.3189	35.8968	35.7928
	1.54733	39.7051	38.5791	37.8451	35.8894	35.9682	35.8833	36.6156	35.1196	36.0017	36.6031	35.8833
	1.54742	40.5594	39.1355	38.4355	36.1092	36.2033	36.0548	36.1128	36.0721	35.6266	37.0346	36.0548
	1.54752	40.1983	38.9995	38.2565	36.7201	36.8829	36.7679	36.3207	36.0731	36.6431	37.2483	36.7679
	1.54761	40.4607	38.8417	38.9727	36.6646	36.3992	37.5841	36.5837	36.3195	37.0285	37.6395	37.5841
	1.5477	40.5668	39.393	39.1355	36.9178	36.637	37.3561	36.8741	36.6752	36.8735	37.7449	37.3561
	1.54779	40.7866	39.4978	39.0689	36.7287	37.4899	36.8493	37.1844	36.7312	36.8836	38.4618	36.8493
	1.54788	41.4739	39.5888	39.4397	36.9705	37.258	37.3967	37.4866	37.179	37.4973	38.4231	37.3967
	1.54797	41.4973	40.1536	39.715	38.0925	37.7036	37.8017	37.4554	37.4146	38.2108	38.3775	37.8017
	1.54806	42.4672	40.1336	39.7704	37.8403	37.9479	38.0059	38.1626	37.8608	37.9071	38.6173	38.0059
	1.54815	42.783	40.8452	40.0958	38.104	38.4337	38.6462	38.3256	37.5523	38.0506	38.7537	38.6462
	1.54824	42.0866	40.9502	40.4545	38.8122	38.492	38.2904	38.0528	37.4678	37.98	39.0786	38.2904
	1.54833	42.5277	40.5955	39.9261	38.6663	38.8135	38.2341	38.9592	37.9947	38.0962	39.6739	38.2341
	1.54842	42.4701	40.7403	40.2899	38.4622	38.7665	38.5658	37.9552	38.4803	38.7035	39.4244	38.5658
	1.54851	42.5791	41.6627	40.9035	38.4188	38.6456	38.618	38.8001	38.7157	38.9654	39.4119	38.618
	1.5486	43.1758	41.7196	41.331	38.1269	39.1795	39.0759	39.3848	38.8383	38.7241	39.3495	39.0759
	1.5487	43.0044	41.7944	41.8618	38.9575	38.9355	39.5228	39.3359	39.2697	39.5453	40.5515	39.5228
	1.54879	43.1693	41.8376	42.1044	39.2848	39.2966	39.5528	39.3558	39.3734	39.3907	40.3115	39.5528
	1.54888	42.759	41.7535	41.4855	39.1911	39.8293	39.365	39.8191	39.6063	39.3458	40.7004	39.365
	1.54897	42.5394	41.8569	41.7528	40.0869	40.0083	39.6425	40.1484	39.5577	39.546	41.0491	39.6425
	1.54906	43.4371	42.7566	41.8094	39.5329	40.1171	39.5928	39.6245	40.0103	39.8664	40.9951	39.5928
	1.54915	44.3801	42.261	42.1396	39.3866	39.7237	40.6039	40.869	39.6884	40.4345	41.4154	40.6039
	1.54924	44.4821	42.5454	42.4275	40.1871	39.4015	40.8263	40.8253	40.4987	39.7937	41.0017	40.8263
	1.54933	44.4174	42.608	42.66	40.3128	40.3396	41.3645	40.4958	40.6865	40.3389	40.949	41.3645
	1.54942	44.6898	42.7897	42.7595	40.6602	40.3134	40.1986	41.7391	40.5561	40.1066	41.632	40.1986
	1.54951	45.0608	43.0419	43.3673	40.09	40.7183	40.8299	41.4737	40.8665	40.6031	42.2939	40.8299
	1.5496	44.4251	43.4472	42.4114	40.1087	40.8793	41.2333	40.3166	41.8171	40.7277	41.8788	41.2333
	1.54969	44.3913	43.252	42.7528	40.156	40.4738	41.5541	41.1739	41.4938	41.7279	42.0165	41.5541
	1.54978	44.6186	43.0502	43.5759	40.5757	40.8525	41.4822	40.7114	41.1343	41.1201	41.759	41.4822
	1.54988	44.8606	43.508	44.0933	40.7973	41.8351	41.4244	41.513	41.4023	41.2782	42.071	41.4244
	1.54997	45.1876	44.2054	43.5149	41.5017	41.5285	41.4019	41.3354	41.0671	41.5254	42.0814	41.4019
	1.55006	44.9335	44.3866	43.2445	41.6548	41.6595	41.8612	41.7476	41.5335	41.8105	42.055	41.8612
	1.55015	45.459	43.9964	43.5365	41.2236	41.6076	41.3319	41.7236	41.4657	41.6043	42.902	41.3319
	1.55024	45.6842	44.6026	43.9731	41.249	41.6955	42.3468	41.6671	42.5501	42.2303	42.9252	42.3468
	1.55033	45.6178	44.6319	43.9091	41.3304	41.9459	42.4465	42.0162	42.0328	42.5194	43.4795	42.4465
	1.55042	46.2713	44.5259	43.8563	41.6236	41.8991	42.0433	42.5375	41.346	42.1181	43.7083	42.0433
	1.55051	45.7172	44.3194	43.8667	41.5387	41.9629	42.4619	42.9406	41.6361	41.8073	42.4326	42.4619
	1.5506	45.8654	44.6789	43.842	41.6917	42.6079	42.4589	42.5537	41.9872	41.5937	43.1773	42.4589
	1.55069	46.4796	44.8895	44.0367	41.8454	43.178	42.3882	42.0628	42.9201	42.3093	43.7156	42.3882
	1.55078	46.8559	44.4176	43.7815	41.7832	42.2609	43.1167	42.7131	42.8167	43.2609	43.2925	43.1167
	1.55087	45.8406	44.8584	44.493	42.0268	42.2302	43.394	42.7212	42.118	42.0408	43.1486	43.394
	1.55096	45.8571	45.0306	44.9113	42.3128	42.191	43.2604	42.64	42.3052	42.3826	43.0929	43.2604
	1.55106	46.7698	44.8577	44.2899	41.9616	42.3144	42.6791	42.7799	42.3035	42.7599	43.2725	42.6791
	1.55115	46.6114	45.0422	44.6515	42.6559	42.3765	42.944	43.7208	42.3723	42.8494	44.0887	42.944
	1.55124	47.25	44.8525	44.6547	42.4743	42.6017	43.0035	42.967	42.7723	42.4425	43.6306	43.0035
	1.55133	47.2416	44.4132	45.2153	42.6506	42.752	42.876	42.8346	43.1281	42.9652	43.39	42.876
	1.55142	46.8754	45.1558	45.0047	42.3664	42.5678	42.7839	43.3594	43.4952	42.894	43.9925	42.7839
	1.55151	47.0232	45.2039	45.1636	42.8429	42.8201	43.1489	43.1129	42.7332	43.4549	43.8064	43.1489
	1.5516	46.6315	45.0484	45.4963	43.2154	42.7052	43.3201	43.0707	43.0919	42.9358	43.9211	43.3201
	1.55169	47.1308	45.2043	45.2843	42.6861	42.7904	43.5093	43.3827	43.0627	42.9023	43.6463	43.5093
	1.55178	47.3269	45.7294	44.9383	42.0894	42.8235	43.6402	43.7462	42.8802	43.8382	44.3506	43.6402
	1.55187	47.1425	45.366	45.0055	42.8776	43.5116	43.485	43.5265	42.8133	43.3839	44.3957	43.485
	1.55196	46.8666	45.3602	45.1782	42.7634	43.6927	44.481	43.4536	43.2469	42.7737	43.6196	44.481
	1.55205	47.2012	44.7585	45.4523	42.1623	43.6056	43.6891	43.3431	43.1982	43.446	44.8752	43.6891
	1.55214	47.279	45.5878	46.0171	42.6107	43.21	42.8341	44.4213	43.3184	43.5117	44.406	42.8341
	1.55224	46.8924	45.1154	45.5065	42.2437	43.0088	42.8233	43.897	43.855	42.8437	44.0374	42.8233
	1.55233	46.7085	45.3207	45.2797	42.0899	42.9338	43.4879	43.3665	42.6018	43.6055	44.4115	43.4879
	1.55242	47.516	45.8758	45.315	42.8947	43.5944	43.8377	43.3723	42.6754	43.3569	44.8346	43.8377
	1.55251	47.069	44.9036	45.3032	42.502	43.321	43.388	43.5969	43.894	43.4052	44.0877	43.388
	1.5526	47.2829	45.0262	45.6285	43.0055	43.1185	42.8555	43.2767	44.2973	43.2306	44.6373	42.8555
	1.55269	47.1017	45.0556	45.0915	42.9777	42.84	42.7909	42.8587	43.4376	43.0992	44.218	42.7909
	1.55278	47.0431	44.5627	44.9387	42.2225	42.8192	43.2835	42.6291	43.1095	43.8232	43.7385	43.2835
	1.55287	47.185	45.2889	44.6282	42.1774	43.5352	43.0411	43.3014	42.5749	43.3071	44.1734	43.0411
	1.55296	46.34	45.7653	44.9958	43.1226	43.2445	43.0121	43.2985	42.6307	42.8688	43.6572	43.0121
	1.55305	46.693	44.9185	44.7844	42.4187	42.6997	42.9738	42.8807	42.6146	42.8211	43.3993	42.9738
	1.55314	46.6933	44.6293	44.2978	42.1909	43.2744	43.1411	43.1202	41.8698	41.9965	43.0089	43.1411
	1.55323	46.7893	45.1333	44.6844	42.2708	43.5305	43.2431	43.6188	42.9898	42.6464	43.8929	43.2431
	1.55332	46.5902	45.0911	44.5153	42.3934	42.8332	42.5691	43.7332	42.91	42.8511	43.3914	42.5691
	1.55342	46.4684	44.8413	45.0286	42.5974	42.1742	42.8417	42.7697	42.5395	42.615	43.1582	42.8417
	1.55351	46.4755	44.4184	44.7973	42.0536	42.6592	42.7829	42.8142	42.7272	43.0759	42.8128	42.7829
	1.5536	46.4251	45.1371	44.3803	41.677	42.6103	43.0978	43.0919	41.9639	42.4408	43.1034	43.0978
	1.55369	46.1616	43.925	43.9582	41.8059	42.1977	42.8483	43.3159	42.4633	42.6529	43.1382	42.8483
	1.55378	45.1659	44.5588	43.9738	42.1078	42.7763	42.8802	42.7896	42.983	42.8447	43.2734	42.8802
	1.55387	45.3299	44.5286	43.73	41.4721	42.756	42.8564	42.317	42.5157	42.3763	43.6127	42.8564
	1.55396	45.9929	44.0981	44.3067	41.9054	42.0548	42.3557	42.7241	42.8552	42.027	42.9884	42.3557
	1.55405	45.6653	44.6677	43.7468	42.1412	41.7745	42.0425	42.014	42.1722	41.9225	42.9231	42.0425
	1.55414	45.5834	44.2708	43.99	41.614	41.8928	41.5624	42.1381	42.1082	42.0142	43.292	41.5624
	1.55423	45.632	43.8767	43.4252	41.2886	41.6685	41.6524	42.4268	41.9678	42.0641	43.1277	41.6524
	1.55432	45.159	44.5104	43.5155	41.2851	42.021	42.2118	42.7194	41.9594	42.7186	42.5459	42.2118
	1.55441	45.1036	44.0562	43.7803	41.2585	41.929	41.51	42.1218	41.6431	42.1756	41.9511	41.51
	1.5545	45.2506	43.8349	43.0098	41.3507	41.8647	41.5162	41.6717	41.7253	41.4572	42.032	41.5162
	1.55459	44.8065	43.7473	42.5903	41.2803	41.3315	41.315	41.2154	41.6093	41.2617	42.2477	41.315
	1.55469	44.6905	43.16	43.0153	41.0993	41.1241	41.3153	41.3676	41.4556	41.2064	42.0404	41.3153
	1.55478	44.1412	43.4394	42.742	40.6714	40.7644	40.8135	41.2595	41.3302	41.1831	41.6585	40.8135
	1.55487	44.7409	43.1251	42.8341	40.6724	41.2336	40.4598	41.8183	40.7841	40.8636	41.9744	40.4598
	1.55496	43.9793	42.7153	42.169	40.7459	41.0352	40.3958	41.4482	41.0192	40.8083	41.7392	40.3958
	1.55505	44.0206	42.3027	41.9107	40.6426	40.7935	40.0597	40.5095	40.6579	41.3046	41.8867	40.0597
	1.55514	43.9143	43.5568	42.04	39.6932	40.5339	40.34	41.0452	40.3931	40.3811	41.1149	40.34
	1.55523	43.9105	43.0148	41.9129	39.6754	40.1785	40.2137	40.3604	39.9444	39.6972	40.4395	40.2137
	1.55532	43.8963	42.9238	41.6874	40.1653	40.2808	40.2161	39.6457	40.3781	39.9444	40.4431	40.2161
	1.55541	44.1413	42.8506	41.2563	39.9809	40.1279	39.9067	40.1309	40.0882	39.2278	40.7529	39.9067
	1.5555	43.8319	40.8701	41.4265	39.8117	39.871	39.4096	40.2565	39.1852	39.9029	40.1936	39.4096
	1.55559	43.7521	40.8857	41.7642	39.4851	39.6326	39.7199	40.2295	39.0093	39.585	40.2094	39.7199
	1.55568	43.3993	41.3429	40.8083	39.3715	39.9022	39.8849	40.051	39.5191	39.4064	40.3162	39.8849
	1.55577	43.0062	40.8721	40.8188	39.2092	39.4249	39.3578	39.8181	39.0746	39.2171	39.6409	39.3578
	1.55587	42.805	41.1019	41.1086	38.6221	39.3014	38.7327	39.6545	38.8873	38.6124	39.8188	38.7327
	1.55596	42.2722	40.7747	41.144	38.6106	39.2572	38.4402	38.8556	39.1027	38.4157	39.5711	38.4402
	1.55605	41.715	40.3768	40.5629	38.6748	38.738	38.6823	39.4276	38.5085	38.4783	39.3788	38.6823
	1.55614	41.8043	40.4681	40.0457	38.6021	38.5388	38.3695	39.0208	38.3343	38.8008	38.7736	38.3695
	1.55623	41.9773	40.6542	40.4119	38.2659	38.6425	37.2165	38.7524	37.805	38.4848	39.3871	37.2165
	1.55632	41.4989	40.2803	39.7571	38.3284	38.2989	38.181	38.5515	38.1309	37.8335	38.6664	38.181
	1.55641	41.3532	40.0864	39.8499	37.6095	37.7428	37.9631	37.872	37.8303	37.486	38.6478	37.9631
	1.5565	41.1062	39.3467	39.4045	37.4247	37.7916	37.2782	37.5429	37.7304	37.1042	38.3353	37.2782
	1.55659	41.3368	39.6128	39.3076	37.2678	37.8426	37.197	37.1945	37.2527	36.9718	38.1311	37.197
	1.55668	41.1305	39.5619	38.8903	36.9331	37.7301	37.154	37.5754	37.4408	37.7974	37.7643	37.154
	1.55677	41.2943	38.8959	39.3219	37.2541	37.1322	36.6797	37.0538	37.1769	37.3783	37.4124	36.6797
	1.55686	40.1229	38.502	38.6734	36.5293	36.8095	35.7829	37.2623	36.8143	36.6531	37.5539	35.7829
	1.55695	40.4373	38.3557	38.4595	36.4457	36.4396	35.8768	37.2438	36.4619	36.3708	37.7452	35.8768
	1.55705	40.0442	37.9739	37.8976	36.5576	36.6247	36.0479	37.2705	36.8063	36.3735	36.7912	36.0479
	1.55714	39.7546	37.5798	38.1036	35.9108	36.8933	36.11	36.6817	36.3372	36.1326	36.8155	36.11
	1.55723	39.2425	37.2993	38.1643	36.2877	36.122	35.566	36.5556	35.8797	36.1619	36.7757	35.566
	1.55732	40	36.9797	37.8262	35.5567	35.999	35.6759	36.3113	35.8876	35.7581	36.4157	35.6759
	1.55741	39.2204	37.6767	37.8686	35.8486	36.1558	35.4493	36.3655	35.5674	36.2721	35.8199	35.4493
	1.5575	39.2064	37.8934	37.4959	36.0793	35.6818	35.4584	36.3996	35.271	36.0086	35.6829	35.4584
	1.55759	39.0822	37.8108	37.1453	35.2273	35.3538	35.1199	35.835	35.3357	35.9161	36.0042	35.1199
	1.55768	38.5171	36.8853	36.6279	34.636	35.2194	34.5925	35.5083	35.0559	35.5008	35.8935	34.5925
	1.55777	38.4171	36.9687	36.7502	34.8419	35.2842	34.5496	35.3347	35.0451	34.7101	35.6228	34.5496
	1.55786	38.6293	36.1724	36.0739	34.5802	35.0088	34.181	34.9654	34.7857	34.6741	35.3302	34.181
	1.55795	38.4088	36.0476	35.9881	35.02	34.8234	33.4196	34.4076	34.4678	34.3109	35.4381	33.4196
	1.55804	38.4064	35.7944	36.5585	34.9879	34.6881	33.5333	34.4209	34.0644	34.5111	35.0786	33.5333
	1.55813	37.7908	36.4084	36.3976	33.6928	34.6996	33.5024	34.3573	33.9408	34.31	35.1126	33.5024
	1.55823	37.258	35.7041	35.8129	34.0139	34.6158	33.5088	34.5115	34.3338	34.1399	34.7238	33.5088
	1.55832	36.8063	35.6247	35.5575	33.635	33.7055	33.4455	34.432	33.8725	33.9744	33.9505	33.4455
	1.55841	36.8289	35.0626	35.0106	33.1798	33.4629	33.557	34.3289	33.7045	33.4753	34.0347	33.557
	1.5585	36.9755	34.5495	35.174	33.1046	33.234	32.8023	33.4765	33.5252	33.2327	33.936	32.8023
	1.55859	36.7535	34.4459	34.5513	33.4969	33.5697	32.3673	33.6168	32.7961	33.3413	33.6702	32.3673
	1.55868	36.6604	34.4835	34.5283	33.4389	33.2536	32.7212	32.9788	32.2405	33.183	33.7258	32.7212
	1.55877	36.1022	34.7273	34.5944	32.8212	33.1461	32.2424	32.4218	32.6982	32.733	33.193	32.2424
	1.55886	35.9185	34.7249	33.8861	32.5797	33.2724	31.6975	32.8858	32.2576	32.3558	32.667	31.6975
	1.55895	35.8028	34.4875	33.8498	32.303	32.4055	31.7906	32.7917	32.3868	32.0551	32.6004	31.7906
	1.55904	35.3673	34.2977	33.8269	32.2608	31.6406	31.5654	32.3057	31.9607	32.1128	32.442	31.5654
	1.55913	35.0531	34.8806	33.4128	31.8251	31.9154	30.9075	32.6936	32.2264	31.7252	31.9537	30.9075
	1.55922	35.1223	33.7957	33.4425	31.6717	31.965	31.2191	32.0673	31.8499	32.0151	31.7856	31.2191
	1.55931	34.8188	33.7257	33.1026	31.76	32.0565	31.5483	31.8322	31.7259	31.7136	31.7232	31.5483
	1.55941	35.2764	33.202	32.6376	31.8331	31.9526	30.6124	31.6236	31.5224	31.4594	31.4715	30.6124
	1.5595	35.0331	32.69	32.777	31.2941	31.28	30.7605	31.2186	31.2551	31.2362	31.7035	30.7605
	1.55959	34.5773	32.8337	32.908	31.4054	31.3224	30.4798	31.1552	30.6042	30.4685	31.4734	30.4798
	1.55968	34.4838	32.6685	33.04	30.8347	31.7296	30.7651	30.9661	30.7889	30.215	31.4005	30.7651
	1.55977	34.2969	32.8734	32.9383	30.8671	30.8211	30.0561	31.5267	30.7223	30.7011	30.7963	30.0561
	1.55986	33.5873	32.559	32.88	30.7675	30.6558	29.6588	30.8922	30.4303	30.619	30.7743	29.6588
	1.55995	33.989	32.2063	31.7472	30.2576	30.544	29.5606	30.1831	30.4025	29.9047	30.6818	29.5606
	1.56004	33.0704	31.6238	31.1734	29.9585	30.1403	29.4005	30.6313	30.1463	29.8645	30.7729	29.4005
	1.56013	33.1684	31.8391	31.1168	30.174	30.1659	29.2078	30.2738	29.9427	29.5613	30.4559	29.2078
	1.56022	32.8386	32.0352	31.7557	30.4238	29.7909	29.3464	29.655	29.8371	30.009	30.0826	29.3464
	1.56031	32.7495	31.7712	31.1402	30.0542	29.7124	29.0944	29.883	29.6604	29.311	29.709	29.0944
	1.5604	32.1311	31.7553	30.7746	29.5266	29.4596	29.3405	29.6594	29.4486	29.3257	29.7221	29.3405
	1.56049	31.7066	31.664	30.6792	29.1379	29.4743	29.117	29.7818	29.138	29.0706	29.2636	29.117
	1.56059	32.2013	31.1475	30.0854	29.3288	29.4112	28.1703	29.8057	29.1323	28.3623	29.4618	28.1703
	1.56068	32.2168	30.5411	30.4336	29.5491	29.0198	27.8636	29.0514	29.3276	28.0227	29.1922	27.8636
	1.56077	32.5918	30.6834	30.5604	28.9884	29.0161	27.7065	29.2014	28.8435	28.2902	29.1837	27.7065
	1.56086	32.0888	30.1966	30.6531	28.8466	28.7031	28.0574	28.9218	28.8426	28.2099	29.051	28.0574
	1.56095	31.6574	30.4267	29.5067	28.8438	28.557	27.99	28.6952	28.6485	28.3583	28.5202	27.99
	1.56104	31.3705	30.2985	29.2162	28.0875	28.9825	28.034	28.5082	28.0587	28.2632	27.9023	28.034
	1.56113	31.2229	29.9857	29.8718	28.268	28.6667	27.9766	28.5332	27.9034	28.547	28.2468	27.9766
	1.56122	31.5576	30.1732	29.5682	28.1452	27.9357	27.9689	28.6057	27.6369	27.8961	28.3775	27.9689
	1.56131	31.6989	29.8011	29.1468	27.816	28.1261	27.888	28.0209	27.9236	27.4264	28.6807	27.888
	1.5614	30.8264	29.7581	29.2865	27.5168	28.2174	27.2375	27.876	28.022	27.7554	28.7719	27.2375
	1.56149	30.7716	29.0541	29.2826	27.3124	27.5299	27.0457	28.077	27.9331	28.1226	28.505	27.0457
	1.56158	30.5406	28.9426	29.0699	27.7184	27.2882	26.7488	28.1705	27.9143	27.3997	28.1752	26.7488
	1.56167	30.0746	28.8004	29.1557	27.2745	27.6247	26.6787	27.7594	27.659	27.1545	27.2663	26.6787
	1.56177	29.8582	29.1956	28.7109	27.454	27.1583	26.4365	27.8996	27.1554	26.7169	26.9816	26.4365
	1.56186	30.1759	29.571	28.4625	27.2957	27.5095	26.6559	27.2154	26.5578	26.7345	27.113	26.6559
	1.56195	29.8567	28.7975	28.4353	27.4948	27.1585	25.9711	27.0567	26.7824	26.5076	26.6761	25.9711
	1.56204	29.7034	28.4514	28.5184	27.4758	26.7108	25.9941	26.9376	26.1263	26.3969	27.1746	25.9941
	1.56213	29.6634	28.5683	27.8282	27.1756	27.0023	26.0349	26.441	26.2265	25.9164	26.6601	26.0349
	1.56222	29.5416	28.2821	27.637	26.6685	26.818	26.0562	26.4594	26.7553	25.959	26.7036	26.0562
	1.56231	29.3201	28.0928	27.9717	26.3377	26.6838	25.8142	26.7596	26.6735	25.9712	26.6052	25.8142
	1.5624	29.0641	28.3082	27.5574	26.0958	26.2623	25.8494	26.7829	25.742	26.024	26.9158	25.8494
	1.56249	28.7931	27.5677	27.9647	26.1258	25.7654	25.7577	26.2419	26.2482	26.14	26.7634	25.7577
	1.56258	29.6385	27.1376	27.591	25.7575	25.7263	25.3094	25.8451	26.1603	25.9526	26.7106	25.3094
	1.56267	29.3161	27.6259	27.6318	26.2094	25.6907	24.7119	25.9879	25.8844	26.1943	25.9194	24.7119
	1.56276	29.3723	26.9932	26.8399	26.1135	25.8561	24.5032	25.638	25.8622	25.3012	25.6485	24.5032
	1.56285	28.4541	27.1785	26.5123	25.5062	26.1283	24.4716	25.4028	25.553	24.5445	26.4897	24.4716
	1.56295	27.9643	27.0143	26.5871	25.4586	25.7282	24.5299	25.5855	25.5873	24.6957	26.1998	24.5299
	1.56304	28.2503	27.0799	26.3527	25.3432	25.6669	24.388	25.2955	25.3456	24.4652	25.5929	24.388
	1.56313	27.8842	26.8007	27.0619	25.2952	25.633	24.5142	25.1839	24.7598	24.5863	25.065	24.5142
	1.56322	27.8102	26.2396	26.9113	25.0579	25.2337	23.9703	25.4062	24.6452	24.3999	25.178	23.9703
	1.56331	27.9507	26.851	26.0878	25.2269	24.9185	23.8405	24.9364	24.5335	25.0406	25.0223	23.8405
	1.5634	27.7915	26.4928	26.2931	25.2328	24.7049	24.1183	24.7127	24.3781	25.0588	24.916	24.1183
	1.56349	27.7256	26.0398	26.4265	24.7399	25.0547	23.8109	24.831	24.2167	24.4757	25.0603	23.8109
	1.56358	27.0429	25.5409	25.594	24.689	24.6587	23.4079	24.1623	23.8854	24.6126	25.0648	23.4079
	1.56367	26.9832	25.4827	25.4685	24.6274	24.2868	23.8597	24.3581	23.9907	23.9615	24.8559	23.8597
	1.56376	27.3932	25.7191	25.5409	24.1207	24.4778	23.5263	24.466	24.3994	23.8226	24.2296	23.5263
	1.56385	27.5806	25.7097	25.1831	24.5314	24.8061	23.3587	24.4426	24.3946	23.7239	24.4662	23.3587
	1.56394	27.2525	25.7597	25.5573	23.9962	24.4155	23.1729	24.0679	24.4602	23.9585	24.1913	23.1729
	1.56403	26.8648	25.4056	25.5881	23.7278	24.3284	23.0576	24.056	24.1484	23.2935	23.5185	23.0576
	1.56413	26.6601	25.5786	25.4311	23.8383	24.1997	23.4674	24.1712	23.4213	23.4827	23.1308	23.4674
	1.56422	26.5204	25.3672	25.3897	23.6975	24.6135	23.5721	23.9088	23.257	23.2665	23.5189	23.5721
	1.56431	26.1371	25.0776	24.973	23.8742	23.9841	23.0486	24.2564	23.3716	23.5964	23.6548	23.0486
	1.5644	26.8431	25.0744	25.115	23.2801	23.9377	23.4161	24.1853	23.8373	23.6071	23.6622	23.4161
	1.56449	26.8086	24.7149	24.6566	23.5528	23.6709	23.0031	23.7436	23.5797	23.3905	23.5494	23.0031
	1.56458	26.5177	24.8308	24.7964	23.6562	23.5611	22.8014	23.5833	23.1322	23.0245	23.1412	22.8014
	1.56467	25.9844	24.8172	24.7602	23.7454	23.4925	22.3858	23.5568	22.9379	22.9068	23.1047	22.3858
	1.56476	25.8475	24.6292	24.7963	23.5754	23.569	22.4471	23.4192	22.9436	22.9404	23.1243	22.4471
	1.56485	25.7637	24.4918	24.2386	23.0167	23.2391	22.2635	22.8603	22.8191	22.5637	22.8128	22.2635
	1.56494	25.4002	24.1834	24.0531	23.0787	23.0012	22.6613	23.1261	23.0758	22.046	23.018	22.6613
	1.56503	25.256	24.4144	23.9854	23.2912	22.8277	22.6119	23.3669	22.2689	22.4127	22.8962	22.6119
	1.56512	25.5409	24.2984	23.6218	22.7311	23.2287	22.2341	23.2498	22.2467	22.4435	22.8063	22.2341
	1.56521	25.3528	24.0166	23.7167	22.5554	22.4395	22.1167	22.7581	22.2144	22.1569	22.68	22.1167
	1.56531	24.8605	23.6749	23.7396	22.3647	22.5656	22.0149	22.7195	22.3965	22.0189	22.8559	22.0149
	1.5654	25.1431	24.1882	23.6004	22.38	22.4487	22.2134	22.6086	22.5165	22.1338	22.3315	22.2134
	1.56549	25.335	24.0521	23.2205	22.2013	22.2381	21.7066	22.4207	22.2802	22.2742	22.6137	21.7066
	1.56558	25.4702	23.9056	23.5621	22.0753	22.5263	21.7776	22.586	22.4645	21.7737	22.785	21.7776
	1.56567	24.9249	23.4047	23.1185	22.1013	22.2643	21.2446	22.0051	21.9465	21.7841	22.3901	21.2446
	1.56576	24.5393	23.1908	23.3678	22.2275	22.2027	21.5371	22.1482	21.8452	21.3045	21.8574	21.5371
	1.56585	24.6675	23.7865	23.5132	22.1236	22.3815	21.4206	22.1314	21.9384	21.7365	21.9797	21.4206
	1.56594	24.7355	23.7336	23.02	21.7496	22.1876	21.3638	21.9033	21.5985	21.6589	22.0123	21.3638
	1.56603	24.6769	23.2211	23.0676	22.0197	21.5966	21.5729	21.66	21.2721	21.4732	21.7786	21.5729
	1.56612	24.3896	22.9136	23.0479	22.1468	21.9977	21.6072	21.6534	21.3546	21.238	21.9855	21.6072
	1.56621	24.2634	23.3161	22.8204	22.1818	21.7399	21.149	21.6857	21.5479	21.6128	21.5288	21.149
	1.5663	23.9459	23.1994	22.9944	21.7028	21.7562	21.0273	21.5672	21.5159	21.3004	21.7831	21.0273
	1.56639	24.2565	23.1615	22.7283	21.0184	21.7175	20.893	21.2821	21.7212	21.1955	21.7062	20.893
	1.56649	24.0147	22.9974	22.7381	21.6135	21.848	20.8384	21.066	21.3244	21.4554	21.3511	20.8384
	1.56658	23.7876	22.9347	22.3968	21.6975	21.3856	20.8522	21.6542	21.1956	21.6144	21.0861	20.8522
	1.56667	23.7415	22.6052	22.5526	21.2874	21.7091	20.4997	21.4999	21.0603	20.97	21.2315	20.4997
	1.56676	23.4177	22.151	22.46	21.2964	21.2689	20.5252	21.2923	20.8982	20.7306	21.0951	20.5252
	1.56685	23.7103	22.7326	22.3389	21.4653	21.1586	20.4407	20.928	21.0008	20.8818	21.2577	20.4407
	1.56694	24.2301	22.9096	22.4041	20.7765	20.9783	20.4433	20.7466	20.8059	20.6855	21.0622	20.4433
	1.56703	23.9115	23.036	22.251	21.2623	20.894	20.0326	20.8865	20.624	21.3127	21.0877	20.0326
	1.56712	23.6965	22.6845	21.9706	20.9447	20.7808	20.2974	20.6468	20.7439	21.0688	20.8662	20.2974
	1.56721	23.5785	22.5242	22.1454	20.5984	21.5124	20.3849	20.752	20.9857	20.5736	21.1167	20.3849
	1.5673	23.6616	22.2424	22.2518	20.6668	21.3989	20.1661	21.2055	20.4721	20.6436	21.2929	20.1661
	1.56739	23.3352	22.382	21.6439	20.7254	20.9348	20.0366	21.531	20.8164	20.5026	20.7597	20.0366
	1.56748	23.0274	22.2352	21.815	20.7643	21.0836	19.8957	21.1217	20.6401	20.5871	20.267	19.8957
	1.56757	22.9891	22.1277	21.524	20.7436	21.0516	20.1091	20.8433	20.54	20.5036	20.6356	20.1091
	1.56767	23.1654	22.3138	21.6847	20.2615	20.8783	19.8876	20.8003	20.3978	20.0433	20.1405	19.8876
	1.56776	23.3439	21.6638	21.6468	20.427	20.8301	20.2323	20.5668	20.2705	19.9332	20.3588	20.2323
	1.56785	23.5501	21.9062	22.0763	20.6136	20.6348	19.9328	20.7698	19.9688	19.9909	20.4649	19.9328
	1.56794	23.2854	21.9945	22.1653	20.1562	20.4614	19.4718	20.6704	20.3918	19.7772	20.6944	19.4718
	1.56803	23.1009	21.7183	21.551	20.0292	20.4717	19.6074	20.3431	20.1178	20.0002	20.2024	19.6074
	1.56812	22.8966	21.412	21.3017	20.5483	20.4051	19.5133	20.5538	20.2587	19.9035	20.3352	19.5133
	1.56821	22.9045	21.8777	21.4593	20.4401	20.2494	19.5996	20.5223	20.2427	19.6629	19.8328	19.5996
	1.5683	22.9835	21.6662	21.2528	20.3464	20.4478	19.189	20.3788	19.7635	20.0613	20.1889	19.189
	1.56839	22.9234	21.4967	21.0197	20.2627	20.2077	19.6009	20.1481	19.9019	19.947	20.1038	19.6009
	1.56848	22.7144	21.7934	20.9986	20.0681	20.1862	19.9219	19.8892	19.6992	19.5996	20.1817	19.9219
	1.56857	22.6656	21.7097	21.3129	20.0253	20.1762	19.7618	19.92	20.0617	19.4323	20.7411	19.7618
	1.56866	22.9429	21.0457	21.3348	20.3429	20.1924	19.4353	20.1178	19.7757	19.0175	20.4235	19.4353
	1.56875	22.7119	20.8484	21.0676	19.9179	20.1711	19.3358	19.8224	19.8397	19.373	20.3246	19.3358
	1.56885	21.8716	21.5373	21.1726	19.7828	19.7991	18.9982	19.8283	19.8847	19.2963	20.4285	18.9982
	1.56894	22.4206	21.5941	20.9377	19.921	19.8699	19.1945	20.234	19.789	19.813	20.4472	19.1945
	1.56903	22.4977	21.52	21.1969	20.0146	19.6196	18.9124	19.432	19.8561	19.8299	20.1195	18.9124
	1.56912	22.2858	21.1679	20.9009	20.2642	19.7821	19.0543	19.8151	20.0726	19.8146	20.1465	19.0543
	1.56921	21.9082	21.2801	20.8874	19.7674	19.7985	18.7403	19.5058	20.1776	19.3298	19.8478	18.7403
	1.5693	22.0378	21.3869	21.1294	20.2138	19.8135	19.1465	19.303	19.4062	19.3556	19.7446	19.1465
	1.56939	21.6849	21.3372	20.6744	19.9412	19.3559	19.3798	19.3032	19.0365	19.2768	19.6454	19.3798
	1.56948	22.1835	20.9411	20.6673	19.538	19.6124	19.1199	18.7679	19.7176	18.7259	19.9381	19.1199
	1.56957	22.2887	20.9484	20.3409	19.5846	19.4261	19.139	18.9054	19.753	18.7705	19.6026	19.139
	1.56966	21.765	20.7498	20.6787	19.812	19.4445	19.109	19.4632	19.2335	18.4512	19.3338	19.109
	1.56975	21.7982	20.6668	20.4297	19.3231	19.4836	18.8973	19.0112	19.2034	18.7879	19.5178	18.8973
	1.56984	21.9208	20.4788	20.591	19.879	19.495	18.8141	19.2176	18.8696	18.844	19.3299	18.8141
	1.56993	21.6575	20.6451	20.8292	19.6898	19.533	19.1096	19.2329	19.0384	19.0882	19.5447	19.1096
	1.57002	22.0339	20.8912	20.4739	19.4854	19.6402	18.7332	19.4019	18.5825	19.0897	19.3901	18.7332
	1.57012	21.5479	20.7298	20.273	19.7657	19.6772	18.8285	19.9686	19.2052	19.3443	19.4128	18.8285
	1.57021	21.4816	20.5566	20.2176	19.4842	19.5334	18.9703	19.5434	19.5396	19.1594	19.8013	18.9703
	1.5703	21.5626	20.8635	20.2002	19.2269	19.3536	18.6454	19.346	19.1261	18.7979	19.351	18.6454
	1.57039	22.0752	20.7335	20.3388	19.3472	19.4431	18.9904	19.3915	19.03	19.0349	19.0417	18.9904
	1.57048	21.3059	20.5749	20.1158	18.8242	19.6724	18.7889	19.2697	19.3913	19.0033	19.1038	18.7889
	1.57057	21.2773	20.4226	20.0481	18.7515	19.357	18.6744	18.9775	19.1382	18.5208	18.9346	18.6744
	1.57066	22.1243	20.2328	19.7716	18.9189	19.2341	18.8709	19.0921	18.7219	18.7837	19.0389	18.8709
	1.57075	21.4071	20.1964	20.0486	18.8404	19.1413	18.8422	18.7946	19.1359	19.4758	19.222	18.8422
	1.57084	21.5996	20.0574	20.3005	19.1471	19.336	18.6891	19.276	18.7247	18.5372	19.4592	18.6891
	1.57093	21.2534	20.5301	20.2817	18.7907	19.2214	18.4613	18.7187	18.9121	18.5996	19.0097	18.4613
	1.57102	21.4349	20.6838	19.9663	18.5609	18.9853	18.6245	18.6898	18.7428	18.0434	19.1729	18.6245
	1.57111	21.6025	20.4736	19.9377	19.199	19.3061	18.6173	19.038	18.8232	18.6345	19.3073	18.6173
	1.5712	21.3671	19.8859	20.1065	18.7822	18.9746	18.3639	18.963	18.202	18.8172	19.2783	18.3639
	1.5713	21.0443	20.1107	19.6952	18.8789	19.0581	18.4261	19.1557	18.4781	18.5962	19.3999	18.4261
	1.57139	21.3194	20.6326	19.7562	18.9888	18.819	18.1205	19.037	18.8731	18.7749	18.9027	18.1205
	1.57148	20.9867	20.4329	19.7176	18.9467	18.9748	18.6322	18.8555	18.7527	18.4662	18.1732	18.6322
	1.57157	21.3804	20.1379	20.0769	19.3349	19.1146	18.6502	18.8761	18.7326	18.2817	18.378	18.6502
	1.57166	21.3316	20.0512	19.9715	18.9719	18.8685	18.4958	18.9676	18.7993	18.6157	18.7524	18.4958
	1.57175	21.3284	20.3909	19.6117	19.3389	18.8895	18.165	19.0341	18.5742	18.7647	18.7071	18.165
	1.57184	20.8642	20.174	19.5872	18.9049	18.9464	18.5184	18.8901	18.7071	18.4938	18.7669	18.5184
	1.57193	20.9251	19.7471	19.7162	19.5866	19.1047	18.8058	18.609	18.8559	18.5175	18.9965	18.8058
	1.57202	20.86	19.7149	19.892	19.2905	18.6597	18.6131	18.775	18.5237	18.5377	19.2856	18.6131
	1.57211	20.9249	20.1239	20.1509	18.9287	18.5279	18.2606	18.37	18.1426	18.303	18.6092	18.2606
	1.5722	21.1108	19.9318	20.1036	18.6624	18.4609	18.0439	18.2796	18.3277	18.2749	18.7029	18.0439
	1.57229	21.0474	19.9264	20.0974	18.7468	18.7176	17.7629	18.6186	17.993	18.3927	18.4537	17.7629
	1.57238	21.0262	20.2093	19.838	18.4165	18.5082	18.2057	18.7871	18.6768	17.9903	18.6175	18.2057
	1.57248	20.745	20.099	19.6738	18.7173	18.7873	18.2076	18.8482	18.4387	18.386	18.7611	18.2076
	1.57257	21.2911	20.0765	20.1424	18.3625	18.8566	17.7334	18.6723	18.288	18.7553	18.9445	17.7334
	1.57266	21.2535	19.5359	19.9035	18.3146	18.6223	17.8939	18.7398	18.3911	18.2989	18.715	17.8939
	1.57275	21.2658	19.7884	19.6976	18.7302	18.5781	17.7006	18.2315	18.1503	18.5197	18.5481	17.7006
	1.57284	21.0419	19.9392	19.7662	18.4771	18.094	17.9598	18.2092	18.0688	18.7327	18.7676	17.9598
	1.57293	21.0088	19.717	19.448	18.6285	18.3954	18.126	18.6119	17.9631	18.4957	18.6127	18.126
	1.57302	20.8059	20.1863	19.6437	18.7548	18.1959	17.7844	18.677	18.649	18.4501	18.9368	17.7844
	1.57311	21.3045	19.9185	19.448	18.7059	18.4307	17.9903	18.0071	18.7093	18.355	18.7185	17.9903
	1.5732	20.9221	19.8555	19.1742	18.4551	18.4473	17.9854	17.6877	18.5258	18.2288	18.6212	17.9854
	1.57329	20.9677	19.8826	19.6393	18.4773	18.4131	17.8148	18.2379	18.2689	17.9403	18.2573	17.8148
	1.57338	21.009	19.7912	19.3209	18.4757	18.4423	17.6209	18.2634	18.2657	18.1304	18.2067	17.6209
	1.57347	20.9666	19.6795	19.6477	18.1676	18.9267	17.7056	18.2177	18.4051	17.8754	18.3624	17.7056
	1.57356	20.7384	19.6629	19.2993	18.6094	18.5513	18.2459	18.7111	18.4016	17.7095	18.2273	18.2459
	1.57366	20.2779	19.4974	19.6601	18.3157	18.0622	17.9521	18.4313	17.891	17.9008	18.354	17.9521
	1.57375	20.2813	19.7586	19.3964	18.1007	18.1764	17.852	18.3782	18.2232	17.7208	18.2194	17.852
	1.57384	20.1804	19.4603	19.6384	18.1331	18.5297	17.7662	17.7348	18.2156	17.6067	18.0813	17.7662
	1.57393	20.5158	19.7145	19.5484	18.4299	18.3379	17.6948	18.3127	18.0965	17.8361	18.3048	17.6948
	1.57402	20.639	19.9144	19.4328	18.916	18.4732	17.7418	18.0103	18.0293	17.5859	18.16	17.7418
	1.57411	20.5424	19.5856	19.3075	18.7038	18.4754	17.592	18.3029	18.0575	17.6809	18.5404	17.592
	1.5742	20.3221	19.4325	19.3338	18.4715	18.1326	17.9076	17.8592	17.8988	17.688	18.3843	17.9076
	1.57429	20.2293	19.7613	19.2557	18.2333	18.2326	17.8682	17.7203	17.5636	17.9193	18.2444	17.8682
	1.57438	20.2889	19.1389	19.1923	18.5333	18.4183	18.2434	17.9382	17.778	17.9087	18.2056	18.2434
	1.57447	20.0456	19.5044	19.4214	18.2133	18.5998	18.1148	18.066	17.6668	17.7049	17.7932	18.1148
	1.57456	20.1577	19.5923	19.3646	18.2085	18.3702	17.9215	18.2316	17.797	17.867	17.9316	17.9215
	1.57465	20.2182	19.146	19.6567	18.1537	18.0303	17.7127	18.1521	17.9035	17.6922	17.9981	17.7127
	1.57474	19.9376	19.5358	19.3357	18.2394	18.2592	17.4113	18.3429	17.9681	17.7403	18.0527	17.4113
	1.57484	20.2094	19.354	19.3074	18.1212	18.1322	17.5489	18.5954	17.5247	17.6626	18.2187	17.5489
	1.57493	20.2917	19.3939	19.3263	18.103	17.9609	17.8861	17.9441	17.7459	17.8809	18.1802	17.8861
	1.57502	20.352	19.3657	19.4021	18.2628	18.3384	17.7096	17.9469	17.8304	17.8624	17.8826	17.7096
	1.57511	20.4766	19.4159	19.5983	17.8586	18.8469	17.5049	17.9825	17.7784	17.9662	17.867	17.5049
	1.5752	20.1564	19.5436	19.3647	18.1748	18.3198	17.5855	18.001	17.7341	17.9037	18.0249	17.5855
	1.57529	20.5382	19.8554	18.9059	18.1933	17.849	17.7699	18.2775	17.6988	17.5283	18.4493	17.7699
	1.57538	20.1632	19.7185	18.8736	18.3009	17.9746	17.6928	18.2301	17.6694	17.7368	18.513	17.6928
	1.57547	19.9419	19.4515	18.9133	18.0388	18.0119	17.5887	17.8528	17.5066	17.7146	18.2617	17.5887
	1.57556	20.376	19.1233	18.5901	17.8492	18.1918	17.4623	18.3546	17.9903	17.5018	17.7772	17.4623
	1.57565	20.2873	19.781	18.5619	18.3755	18.3747	17.7715	18.3417	18.1402	17.6323	18.0091	17.7715
	1.57574	20.1869	19.7711	18.7629	18.2045	18.4508	17.6502	18.0098	18.0456	17.8078	17.767	17.6502
	1.57583	20.1286	19.4483	19.0158	18.0767	18.162	17.2179	17.9482	17.8777	17.2822	18.0232	17.2179
	1.57592	20.0537	19.264	19.119	17.8536	18.1899	17.4953	18.187	17.7482	17.6208	18.0532	17.4953
	1.57602	20.2278	19.338	18.5693	18.0917	17.9757	17.4295	17.8753	17.8397	17.7285	18.3672	17.4295
	1.57611	20.1679	19.2483	18.4778	17.6457	18.1817	17.3118	17.6894	17.9704	18.2911	17.7689	17.3118
	1.5762	20.0348	19.1486	18.708	17.9683	18.0884	17.3574	17.7215	17.9911	17.5843	17.9389	17.3574
	1.57629	20.5574	19.0991	19.0425	17.8076	18.0736	17.5456	17.5058	17.7836	17.7007	18.0702	17.5456
	1.57638	20.2445	19.1354	19.1623	18.2575	17.4496	17.6104	18.0874	17.7445	17.5859	17.962	17.6104
	1.57647	20.0504	19.0081	19.2118	17.7659	17.7807	17.555	17.9816	17.5919	17.501	18.1111	17.555
	1.57656	20.1884	18.9896	19.2272	18.0457	17.9326	17.4728	17.6407	17.6462	17.5551	17.9018	17.4728
	1.57665	20.0082	19.3641	18.8234	18.1725	17.7529	17.4992	17.7152	17.664	17.7291	17.3521	17.4992
	1.57674	20.109	19.1066	18.6817	18.3394	17.5569	17.2445	17.5497	17.7925	17.4542	17.6483	17.2445
	1.57683	20.1368	19.0721	18.8198	17.5673	17.8063	17.3364	17.6391	17.8214	17.2801	17.841	17.3364
	1.57692	20.238	18.9899	18.73	17.674	17.9099	17.507	18.0359	17.7058	17.4667	18.2797	17.507
	1.57701	20.5437	18.9532	18.97	18.0093	17.7659	17.6798	17.6852	17.405	17.2888	17.4357	17.6798
	1.5771	20.2921	18.8004	19.395	17.7295	17.6457	17.057	17.6835	17.6191	17.2055	17.7096	17.057
	1.5772	19.7405	18.9562	18.752	18.1588	17.8775	17.4316	17.495	17.8625	17.5948	17.9479	17.4316
	1.57729	20.1802	18.6523	18.754	17.9395	17.9695	16.7672	17.4534	17.9452	17.5017	17.5129	16.7672
	1.57738	20.1824	18.8181	18.6943	17.4128	17.626	16.6753	17.504	17.4937	17.3226	18.0245	16.6753
	1.57747	20.029	19.2423	18.1036	17.6101	17.4534	16.7943	17.2913	17.4599	17.1339	17.6517	16.7943
	1.57756	20.0371	19.1754	18.2289	17.8763	17.4547	17.6501	17.2557	17.7706	17.4174	17.4812	17.6501
	1.57765	19.6644	19.3033	18.671	17.5453	17.6105	17.2931	17.4061	17.8089	17.5785	17.384	17.2931
	1.57774	19.8058	18.6499	18.693	17.7465	17.3994	17.1792	17.5453	16.8468	17.3619	17.4864	17.1792
	1.57783	19.5635	18.9171	18.669	17.7713	17.9834	17.0095	17.7563	17.0901	17.4825	17.6928	17.0095
	1.57792	19.7829	18.5017	18.7513	17.5834	17.8325	17.2863	17.7969	17.2835	17.3458	17.6006	17.2863
	1.57801	19.3333	18.8211	18.3031	17.4491	17.9398	16.7509	17.3546	17.3388	17.1849	17.4521	16.7509
	1.5781	19.4597	18.9325	17.918	17.5833	17.5383	16.8103	17.6722	17.8026	16.7682	17.3252	16.8103
	1.57819	19.36	18.9136	18.704	17.8677	17.1333	16.752	17.7025	17.345	17.1627	17.2609	16.752
	1.57828	19.7292	18.4318	18.3924	17.559	17.2293	17.1701	17.5556	17.2901	17.0535	17.7898	17.1701
	1.57838	19.6256	18.4448	18.3962	17.3595	17.1703	17.1693	17.5869	17.5222	17.0923	17.8516	17.1693
	1.57847	19.3906	18.4807	18.8378	17.4968	17.4388	16.9236	17.6383	17.2898	16.9509	17.7644	16.9236
	1.57856	19.4561	18.4956	18.459	17.4003	17.4588	17.0346	17.4353	17.1938	16.8665	17.1183	17.0346
	1.57865	19.263	18.7688	18.3702	17.5578	17.2663	16.6383	17.496	17.3113	16.9502	16.7689	16.6383
	1.57874	19.3979	18.6125	18.5574	17.5961	17.0773	16.8312	17.4408	17.0635	16.9557	17.2894	16.8312
	1.57883	19.5618	18.4701	18.2556	17.7096	17.2347	16.8618	17.9806	17.2502	17.1237	17.5365	16.8618
	1.57892	19.2747	18.4889	18.4537	17.5877	17.1613	16.7549	17.6725	17.2417	16.8363	17.6541	16.7549
	1.57901	19.0453	18.6253	17.9887	17.3525	17.1493	16.7535	17.3962	17.0377	17.2313	17.0768	16.7535
	1.5791	19.3525	18.6205	18.2413	17.2649	17.0664	17.2911	17.3987	17.057	17.3209	17.6953	17.2911
	1.57919	19.3416	18.3563	18.0748	17.6949	16.8542	17.4097	17.1649	16.7583	17.2311	17.3924	17.4097
	1.57928	19.335	18.5035	17.6005	17.4057	16.8069	16.9565	17.0676	17.3683	17.0206	17.3317	16.9565
	1.57937	19.4478	18.406	18.019	17.3896	17.6355	16.5693	17.4003	17.2523	17.2073	17.8545	16.5693
	1.57946	19.6168	18.1847	18.3538	17.5183	17.5167	16.8461	17.3344	17.1782	16.819	17.5053	16.8461
	1.57956	19.2019	18.6625	18.048	17.3044	17.3858	16.7686	17.6438	16.8381	16.9498	17.4104	16.7686
	1.57965	19.3479	18.5634	17.8394	17.4494	17.1479	16.5065	17.2597	17.2545	17.0886	17.244	16.5065
	1.57974	18.9749	18.3284	17.9146	17.7314	17.2435	16.8136	17.2698	17.3252	16.8219	17.6025	16.8136
	1.57983	19.1128	17.9959	17.6472	18.0044	17.2398	17.1965	17.7031	17.1553	16.7601	17.6145	17.1965
	1.57992	19.2249	18.1888	17.8506	17.388	17.3423	16.9813	17.4747	17.113	17.0529	17.4341	16.9813
	1.58001	19.2522	18.4738	17.9041	17.0241	17.111	16.7813	17.1159	17.2091	16.6295	17.156	16.7813
	1.5801	18.9767	18.5359	18.0058	17.1091	17.2793	16.8634	17.2917	17.1157	16.7535	17.0488	16.8634
	1.58019	18.9148	18.2505	18.4247	17.4371	17.3753	16.8054	16.7143	17.0301	16.4527	16.9351	16.8054
	1.58028	19.3055	18.1555	18.2819	17.4523	17.4429	16.7496	16.7696	17.3778	16.6724	16.8758	16.7496
	1.58037	19.2899	17.9776	17.9622	17.2673	17.0701	16.6898	17.1526	17.0132	17.081	17.0918	16.6898
	1.58046	19.0096	18.1366	18.0289	17.2201	16.9183	16.4891	17.3191	16.6917	16.9692	17.5572	16.4891
	1.58055	19.4263	17.9004	17.9094	17.1048	17.7999	16.8943	17.0416	16.8799	16.5906	17.1208	16.8943
	1.58064	19.2294	18.1438	17.8266	17.2811	17.3709	16.6629	16.5616	16.9849	16.5341	17.2052	16.6629
	1.58074	18.6826	17.8534	17.8814	17.2176	16.8669	16.6763	16.3821	17.1729	16.6083	16.9028	16.6763
	1.58083	18.6345	18.1407	17.7925	17.1018	16.5265	16.3196	16.8776	17.0971	16.6207	16.9393	16.3196
	1.58092	18.6562	18.119	17.8719	17.056	16.5315	16.3909	16.8916	17.0149	16.4709	16.7258	16.3909
	1.58101	18.865	17.9715	17.5103	17.1283	16.7985	16.1935	17.0043	16.765	16.4321	17.0993	16.1935
	1.5811	19.0399	17.7248	17.4482	17.2578	16.6403	16.4699	16.5045	16.6878	16.3452	16.9053	16.4699
	1.58119	18.7945	18.1862	17.3329	17.0004	17.0408	16.5829	16.5977	16.6982	16.5713	16.7621	16.5829
	1.58128	18.6707	17.9943	17.4683	16.915	16.5483	16.4793	17.1358	16.3075	16.458	17.1518	16.4793
	1.58137	18.7387	17.9881	17.5668	16.7168	16.7171	16.7332	16.4786	16.6878	16.3881	17.2091	16.7332
	1.58146	18.568	17.5961	17.4593	16.7214	16.9526	16.2887	16.5126	16.207	16.6932	16.6007	16.2887
	1.58155	19.0882	17.4159	17.4023	16.29	16.9766	16.2592	16.7689	16.5461	16.4542	16.4153	16.2592
	1.58164	18.8375	17.4552	17.265	16.3	16.9841	16.1358	16.9595	16.2886	16.0942	16.3553	16.1358
	1.58173	18.5533	17.6497	17.1178	16.6774	16.6977	16.1544	16.5179	16.5258	16.2418	16.55	16.1544
	1.58182	18.8541	17.4221	17.607	16.3593	16.697	16.3048	16.5676	16.2426	15.7873	16.6113	16.3048
	1.58192	18.5075	17.9393	17.4928	16.5206	16.297	16.1452	16.4656	16.002	15.9281	16.738	16.1452
	1.58201	18.1061	17.679	17.3141	16.2464	16.0944	16.1052	16.4881	15.9376	16.4738	16.6464	16.1052
	1.5821	18.3948	17.6251	17.5221	16.2666	16.4768	15.8126	16.67	16.1934	16.1883	16.2599	15.8126
	1.58219	18.2577	17.6743	17.3569	16.2816	16.3004	15.9974	17.1002	16.438	15.8905	16.3062	15.9974
	1.58228	17.9912	17.338	16.9731	16.6751	16.3796	15.9891	16.4361	16.3966	15.965	16.6536	15.9891
	1.58237	17.5861	17.4912	17.0048	16.6656	16.1244	15.681	16.2506	16.1178	16.0776	16.2896	15.681
	1.58246	17.7721	17.4689	16.9774	16.6688	16.2264	16.0783	15.9966	16.1687	16.4267	16.5064	16.0783
	1.58255	18.2788	17.1238	17.1044	16.434	16.1949	15.964	16.0899	15.964	15.9603	16.3187	15.964
	1.58264	18.0597	17.4798	17.0701	16.3239	16.3607	15.5578	16.3123	15.9511	15.7656	16.4576	15.5578
	1.58273	18.1611	17.0853	16.8773	16.5181	16.4763	15.9427	16.4093	16.2561	15.6647	16.2083	15.9427
	1.58282	17.7695	17.3151	16.996	16.1643	16.8081	16.0822	16.3971	16.0294	15.7342	15.9755	16.0822
	1.58291	17.7616	17.5726	17.1603	15.7929	16.6779	15.6357	16.1768	15.9514	16.2465	15.6488	15.6357
	1.583	18.3429	17.4001	16.9575	15.9636	16.1747	15.499	16.1735	15.4914	15.6836	15.9853	15.499
	1.5831	17.7795	17.1433	16.6348	16.1414	16.1238	15.7776	15.6735	15.673	15.4163	15.9813	15.7776
	1.58319	17.7701	17.0857	16.4915	16.4419	16.0496	15.7622	16.1097	15.6475	15.7935	16.4482	15.7622
	1.58328	17.9488	17.2542	16.5808	16.3311	15.8012	16.0121	15.9482	16.091	15.4997	16.0893	16.0121
	1.58337	17.3437	16.9154	16.57	16.0224	16.081	16.0501	15.6651	16.3283	15.6075	16.0748	16.0501
	1.58346	17.8859	16.7503	16.5767	16.113	16.1892	15.3759	15.756	16.1973	15.6808	15.8263	15.3759
	1.58355	17.2534	16.6319	16.5211	15.8811	15.7334	15.5471	15.672	15.6407	15.6998	15.4252	15.5471
	1.58364	17.2588	16.7283	16.6859	15.8528	15.7131	15.5579	16.1846	15.6735	14.8941	15.4902	15.5579
	1.58373	17.3849	17.033	16.429	15.7474	15.7079	15.203	15.5887	16.039	15.2932	15.6971	15.203
	1.58382	17.3442	16.9805	16.6586	15.5997	15.9125	15.3268	15.4481	16.0126	15.4863	15.716	15.3268
	1.58391	17.1385	16.6005	16.4241	15.3727	15.8042	15.4385	15.3109	15.5435	15.1034	15.2191	15.4385
	1.584	17.0005	16.2865	16.6687	15.5864	15.3607	15.5597	15.3179	15.3407	15.0252	15.5849	15.5597
	1.58409	17.2559	16.1706	16.4658	15.4865	15.3854	15.3453	15.1603	15.4098	15.1169	15.6434	15.3453
	1.58418	17.6393	16.5541	16.1186	15.3285	15.32	15.3323	15.686	14.7963	15.2225	15.4203	15.3323
	1.58428	17.1114	16.4579	16.2683	15.5943	15.0638	15.0999	15.9018	14.9279	14.8643	15.379	15.0999
	1.58437	17.1346	16.4693	16.3832	15.5409	15.4973	14.8907	15.6441	15.4013	15.1747	15.457	14.8907
	1.58446	17.4846	16.6398	16.5159	15.3166	15.6842	14.9292	15.414	15.2452	15.3695	15.3305	14.9292
	1.58455	17.4787	16.0142	16.268	14.9736	15.1223	15.1494	15.2456	15.7642	15.2542	15.6541	15.1494
	1.58464	17.261	15.8552	15.9853	14.895	15.032	15.1776	15.4715	15.3475	15.1515	15.4385	15.1776
	1.58473	17.0817	16.0613	15.5799	15.2089	15.1058	14.6026	15.6073	15.3727	14.5319	15.3533	14.6026
	1.58482	16.8513	16.1331	15.7381	14.5895	15.4772	14.772	15.1401	15.6649	14.74	15.3582	14.772
	1.58491	17.0088	16.3203	16.1895	15.0059	15.4551	14.749	14.8013	15.4215	14.5757	14.7686	14.749
	1.585	16.8755	16.4796	15.7996	15.2405	14.8756	14.3382	14.8721	15.1007	14.977	15.2681	14.3382
	1.58509	16.9708	15.892	16.035	15.0348	14.7642	14.6543	14.6973	15.0152	14.865	15.4639	14.6543
	1.58518	16.772	15.7476	16.0176	14.9662	15.0651	14.8422	14.7103	14.8733	14.2442	14.5695	14.8422
	1.58527	16.8572	15.5576	15.7985	14.8169	14.8663	14.5683	14.6256	14.3821	14.4658	14.7912	14.5683
	1.58536	16.681	15.6513	15.7449	14.7498	14.625	14.4882	14.8818	14.4601	14.4798	15.2139	14.4882
	1.58545	16.2518	15.9259	15.4766	14.6514	14.8459	14.521	14.8824	14.4202	14.3317	14.8094	14.521
	1.58555	16.389	15.8682	15.5446	14.8036	14.8374	14.6194	15.1009	14.5596	14.3985	14.7838	14.6194
	1.58564	16.5372	15.6925	15.6303	14.7567	14.8801	14.1584	14.674	14.6862	14.1865	14.9024	14.1584
	1.58573	15.9636	15.6617	15.2806	14.9972	14.8543	14.143	14.3363	14.4138	14.1709	14.5762	14.143
	1.58582	15.962	15.6026	14.8469	14.5589	14.9996	14.1998	14.1556	14.658	14.3209	14.6774	14.1998
	1.58591	16.0124	14.9497	15.2423	14.3736	14.6716	14.0074	14.5823	14.7217	14.1133	14.7289	14.0074
	1.586	15.9516	14.8486	15.3342	14.5344	14.5171	13.6823	14.3264	14.2361	14.0902	14.831	13.6823
	1.58609	16.3788	15.0849	15.0549	14.3492	14.4943	13.985	14.351	14.2258	13.8169	14.6079	13.985
	1.58618	16.342	15.4999	14.7143	14.2637	14.5483	13.9469	14.5369	14.3603	13.7232	14.6569	13.9469
	1.58627	16.1321	15.123	14.9019	14.2162	14.1271	13.5689	14.1881	14.0292	13.7765	14.2128	13.5689
	1.58636	15.9345	14.9351	14.9864	14.3849	13.8255	13.7447	14.1793	13.9189	13.6516	14.1635	13.7447
	1.58645	15.8179	14.785	14.6075	14.1409	13.6419	13.5841	14.4634	14.1736	13.6034	14.104	13.5841
	1.58654	15.9452	14.9463	14.5657	14.1083	14.1376	13.2213	14.3393	14.2101	13.7885	14.1406	13.2213
	1.58663	15.905	15.0514	14.8771	13.7592	14.0178	13.2248	13.9168	13.6541	13.7976	13.9739	13.2248
	1.58673	15.912	14.7952	14.5734	13.9298	14.0747	13.3326	13.944	13.5767	13.6304	14.0204	13.3326
	1.58682	15.7258	14.6633	14.4734	13.7999	14.1522	13.0772	14.0596	14.1411	13.4099	14.0203	13.0772
	1.58691	15.6167	14.8696	14.5347	14.0453	14.0363	13.1334	13.9343	14.0961	13.2475	14.1629	13.1334
	1.587	15.7483	14.7093	14.3668	14.0718	13.6662	13.4102	13.9065	13.8242	13.4067	13.8573	13.4102
	1.58709	15.3826	14.7277	14.5944	13.8091	13.6005	13.4747	13.632	13.5722	13.3409	13.6693	13.4747
	1.58718	15.0008	14.5259	14.964	14.0093	13.6495	13.2208	13.6694	13.4106	13.4657	13.6487	13.2208
	1.58727	14.8621	14.9634	14.3186	13.6441	13.7348	12.9133	13.3887	13.4265	13.5325	13.814	12.9133
	1.58736	15.1858	14.8723	14.608	13.7521	13.6159	13.0405	13.8123	13.6195	13.0422	13.573	13.0405
	1.58745	15.1417	14.7879	14.1371	13.2964	13.1899	13.1448	13.5875	13.1832	13.0102	13.5855	13.1448
	1.58754	15.0827	14.4927	14.3162	13.5745	13.3477	12.9176	13.3665	13.2984	13.0658	13.2441	12.9176
	1.58763	15.2331	14.0943	14.3791	13.6285	13.5916	12.8787	13.6753	13.6402	13.1447	13.0947	12.8787
	1.58772	15.192	14.1404	14.0403	13.6173	13.4019	12.8616	13.4382	13.4593	12.8653	13.4556	12.8616
	1.58781	15.287	14.5234	14.3742	13.6362	13.3697	13.0486	13.0298	13.1977	12.8466	13.52	13.0486
	1.58791	14.9636	14.5097	14.2981	13.3647	13.4426	12.9317	12.9242	12.7613	13.0463	13.0992	12.9317
	1.588	14.5909	14.2356	14.028	13.2218	13.0929	13.3372	12.8896	13.2208	12.7805	12.7622	13.3372
	1.58809	14.4121	13.8436	13.7369	12.9134	12.8535	12.6895	12.6892	12.7279	12.5689	12.965	12.6895
	1.58818	14.4292	14.0095	13.6191	13.1391	12.9452	13.0405	12.9981	12.7284	12.8174	13.1514	13.0405
	1.58827	14.9617	13.8869	13.3892	12.8726	12.6888	12.8352	12.8632	12.8315	12.7968	12.7466	12.8352
	1.58836	14.9002	14.0902	13.4705	13.1828	12.7224	12.5526	12.7889	13.2353	12.7212	12.7689	12.5526
	1.58845	14.601	13.9485	13.7819	13.1793	12.8929	12.5785	12.7315	13.1271	12.4043	12.5878	12.5785
	1.58854	14.6271	13.8035	13.6007	13.3018	12.9063	12.4904	12.7442	13.3071	12.2407	12.488	12.4904
	1.58863	14.7706	13.9703	13.6649	13.1273	12.9059	12.4043	12.7219	13.0291	12.1925	12.447	12.4043
	1.58872	14.3959	13.8832	13.592	13.1079	12.8385	12.2316	12.8838	12.6298	12.4729	13.0222	12.2316
	1.58881	14.2051	13.8918	13.5239	12.7855	12.7672	12.3015	12.4561	12.5404	12.3079	12.5318	12.3015
	1.5889	14.2323	13.5377	13.3793	12.6235	12.6927	12.1328	12.3881	12.6087	12.3968	12.4541	12.1328
	1.58899	14.3447	13.6068	13.4995	13.0943	12.9703	12.1031	12.3818	12.7223	12.4199	12.2365	12.1031
	1.58909	13.8804	13.6467	13.576	13.2164	12.7619	12.3632	12.3917	12.5685	11.9491	12.4643	12.3632
	1.58918	13.9831	13.6309	12.8796	12.7943	12.7094	11.9436	12.4813	12.395	11.7078	12.4441	11.9436
	1.58927	14.2843	13.408	12.8279	12.7629	12.7184	11.8564	12.5061	12.5217	11.9694	12.2948	11.8564
	1.58936	13.9499	13.5209	13.4779	12.4852	12.4439	12.4592	12.4141	12.6383	12.0558	12.4433	12.4592
	1.58945	13.9882	13.321	13.6446	12.3225	12.6377	12.2107	12.2315	12.1118	11.8124	12.4826	12.2107
	1.58954	14.0968	12.9472	13.1588	12.3042	12.2452	11.6731	12.0144	12.272	12.0199	12.1481	11.6731
	1.58963	13.8448	12.8157	13.0012	12.1988	12.071	11.6935	11.9538	12.1643	11.9593	11.8637	11.6935
	1.58972	13.6361	13.0815	13.1158	12.2972	11.9807	11.7895	11.8544	11.9789	11.6945	12.0209	11.7895
	1.58981	13.3561	12.9634	12.6726	12.0713	11.8034	11.8153	11.9453	11.8602	11.7128	12.18	11.8153
	1.5899	13.5736	12.8657	12.5211	12.1024	12.0633	11.6181	12.1352	11.8672	11.7667	12.2173	11.6181
	1.58999	13.9317	13.0536	12.3572	12.296	12.3405	11.3977	12.0968	11.7673	11.9368	12.1441	11.3977
	1.59008	13.8649	12.7864	12.5318	12.1882	12.0461	11.5038	11.8507	11.7793	11.4723	11.7867	11.5038
	1.59017	13.8153	12.4586	12.7747	12.4683	12.0336	11.436	11.8327	12.175	11.602	12.1278	11.436
	1.59027	13.243	12.8405	12.7042	12.0385	12.2445	11.3729	11.7297	11.8625	11.4474	11.8584	11.3729
	1.59036	13.311	12.9038	12.2806	11.902	11.8323	11.5003	11.7785	11.4429	11.3204	11.4883	11.5003
	1.59045	13.6047	13.0206	12.1535	12.1131	11.6859	11.2565	11.7552	11.6204	11.3678	11.6112	11.2565
	1.59054	13.4104	12.5179	12.1163	11.9911	11.993	11.2253	11.6125	11.5342	11.3978	11.5821	11.2253
	1.59063	13.1616	12.0214	12.3085	11.8869	11.4442	11.2715	11.5063	11.1817	11.1748	11.6994	11.2715
	1.59072	12.8464	12.261	12.619	11.7605	11.4112	11.2912	11.4009	11.4631	11.2957	11.7084	11.2912
	1.59081	13.2548	12.4465	12.2946	11.6521	11.609	11.309	11.2414	11.3083	11.6369	11.2297	11.309
	1.5909	12.981	12.6364	12.205	11.5114	11.5173	10.9441	11.4772	11.3536	11.3401	11.3845	10.9441
	1.59099	13.0714	12.5492	12.301	11.303	11.4622	10.9793	11.6029	11.4724	11.3685	11.1783	10.9793
	1.59108	13.1777	12.5501	12.2957	11.1968	11.0863	11.2206	11.4054	11.3355	10.9707	11.5351	11.2206
	1.59117	12.7779	12.4545	12.1753	11.3162	11.3179	11.0994	11.4977	11.269	10.9726	11.6587	11.0994
	1.59126	12.8572	12.261	12.2047	11.4884	11.504	11.0641	11.2885	11.5228	11.0171	11.6475	11.0641
	1.59135	12.8507	12.3606	12.1202	11.4296	11.2681	11.165	11.3755	11.4431	11.2216	11.1965	11.165
	1.59145	12.655	12.2795	11.9336	11.3625	11.4185	11.0074	11.1614	10.9939	11.1608	10.768	11.0074
	1.59154	12.5392	12.2201	11.8681	11.4002	11.0499	10.5229	11.2266	11.1478	10.5152	10.8181	10.5229
	1.59163	12.5684	11.9829	11.6226	11.4902	10.9044	10.7418	11.065	10.9847	10.4165	10.9465	10.7418
	1.59172	12.9129	11.9962	11.4773	11.146	10.9612	10.5322	10.9456	10.9344	10.4899	11.1744	10.5322
	1.59181	12.7575	12.1355	11.5715	10.7802	11.1081	10.347	10.7719	11.133	10.4406	11.0689	10.347
	1.5919	12.2987	11.9852	11.0882	10.7308	10.8458	10.5193	10.7607	10.8954	10.3683	10.9521	10.5193
	1.59199	12.462	11.8515	11.4234	10.6407	10.8566	10.7836	11.0302	11.0088	10.6921	10.854	10.7836
	1.59208	12.4671	11.8998	11.7124	10.9492	10.9224	10.6479	10.7742	11.1758	10.8695	10.537	10.6479
	1.59217	12.2425	12.0863	11.588	10.8145	10.8412	10.7254	10.8178	10.8282	10.304	10.9349	10.7254
	1.59226	12.0428	11.8648	11.4101	11.0435	10.8735	10.5706	10.8104	10.9631	10.1185	10.849	10.5706
	1.59235	12.1378	11.3577	11.3298	11.0073	10.7801	10.3898	10.358	10.8678	10.6331	10.9507	10.3898
	1.59244	12.0569	11.5721	11.4617	11.0058	10.8631	10.0631	10.5282	10.4156	10.6942	10.555	10.0631
	1.59253	12.3039	11.6641	11.2207	11.0371	10.8344	9.87223	10.6256	10.6372	10.4372	10.5807	9.87223
	1.59263	12.1982	11.2634	11.3765	11.2106	10.9783	10.2399	10.5823	10.28	10.4993	10.8377	10.2399
	1.59272	12.0939	11.6601	11.0677	10.8822	10.8897	10.2966	10.3665	10.387	10.1534	10.5052	10.2966
	1.59281	12.5779	11.6988	11.2736	10.8628	10.6529	10.0195	9.94935	10.6654	9.86206	10.4224	10.0195
	1.5929	12.1649	11.2986	11.0076	10.6213	10.3535	9.99191	10.1297	10.8434	9.8912	10.5653	9.99191
	1.59299	12.0472	11.0141	11.0536	10.2673	10.5083	10.2267	10.2324	10.5557	10.0081	10.5995	10.2267
	1.59308	11.7601	11.0512	10.9317	10.4511	10.6863	10.1635	9.95271	10.3657	9.7648	10.5123	10.1635
	1.59317	11.5669	10.9232	10.6837	10.7583	10.6603	10.1157	10.1582	10.3961	10.0284	10.1269	10.1157
	1.59326	11.6934	10.9299	11.0291	10.7253	10.3014	10.1228	9.99944	9.9906	10.0008	9.87592	10.1228
	1.59335	11.7038	11.1522	10.9498	10.3512	9.99874	9.77413	9.96073	9.81762	9.91158	10.0705	9.77413
	1.59344	11.7292	11.0256	10.8963	10.1185	10.2477	9.74054	10.036	10.1797	9.90448	10.0612	9.74054
	1.59353	11.876	10.9827	11.1071	10.3355	10.3882	9.65205	10.2959	10.1059	9.82508	10.2183	9.65205
	1.59362	11.3396	10.7461	11.131	10.4897	10.1366	9.82837	10.3826	9.97575	9.56377	10.2005	9.82837
	1.59371	11.3816	10.3569	11.0999	10.5096	10.2012	10.0241	10.0955	10.0442	9.58495	9.78586	10.0241
	1.59381	11.6156	10.5553	10.9645	10.5425	10.2782	9.80538	9.74876	9.88732	9.87931	10.0123	9.80538
	1.5939	11.8493	11.1151	10.8598	10.2037	10.2005	9.45948	9.87995	9.62042	9.89385	9.9796	9.45948
	1.59399	11.5289	11.0671	10.5894	9.91975	10.4762	9.53207	9.92539	9.72965	9.91738	10.0526	9.53207
	1.59408	11.5044	11.169	10.2944	9.72357	10.091	9.55242	9.80959	9.72108	9.66472	9.64785	9.55242
	1.59417	11.3574	10.7624	10.3213	9.95382	10.1431	9.66564	9.97623	9.52601	9.41076	9.73336	9.66564
	1.59426	11.378	11.0495	10.6075	9.9011	10.3139	9.36993	9.70337	9.88867	9.47343	9.75385	9.36993
	1.59435	11.5308	10.6966	10.4644	10.2496	10.0209	9.17266	9.62583	9.9584	9.45092	9.57643	9.17266
	1.59444	11.4807	10.7749	10.4093	9.56989	9.7732	9.24783	9.83615	9.8254	9.43405	9.88718	9.24783
	1.59453	11.535	10.6301	10.195	9.59275	9.56924	9.32854	9.58465	9.68138	9.57552	9.91438	9.32854
	1.59462	11.2787	10.7446	10.6749	9.72646	9.65766	9.42866	9.49718	9.77394	9.59642	9.90725	9.42866
	1.59471	10.9888	10.5815	10.8257	9.6423	9.74793	9.17207	9.81159	9.37182	9.1917	9.91386	9.17207
	1.5948	10.6632	10.3289	10.2896	9.63172	9.58355	9.0456	9.40819	9.60703	9.35453	9.48625	9.0456
	1.59489	11.0783	10.2941	10.0027	9.60981	9.49524	8.83146	9.52381	9.29057	9.1899	9.63001	8.83146
	1.59499	11.1019	10.3972	9.8183	9.93504	9.5593	8.69613	9.57908	9.4779	9.24647	9.73874	8.69613
	1.59508	10.6663	10.4195	10.0794	9.62445	9.39854	8.77587	9.4841	9.51665	9.06364	9.18846	8.77587
	1.59517	11.0938	10.3427	10.1307	9.11891	9.61131	9.12524	9.27845	9.43148	8.73276	9.1622	9.12524
	1.59526	11.1059	10.2483	9.75789	9.57772	9.52367	8.90984	9.1246	9.1459	8.85231	9.18807	8.90984
	1.59535	10.7557	10.3561	10.0206	9.55419	9.27648	8.86257	9.21226	9.25688	8.98127	9.11636	8.86257
	1.59544	10.6286	10.293	10.2753	9.59357	9.64606	8.99087	9.24512	9.23666	9.18718	9.17418	8.99087
	1.59553	10.6286	10.2567	9.92709	9.35107	9.42601	8.99259	9.24574	9.28378	8.93892	9.35367	8.99259
	1.59562	10.4	10.3077	9.34486	9.37107	9.17362	8.88289	9.28955	9.28762	8.7596	9.17975	8.88289
	1.59571	10.3897	9.8826	9.51319	9.52229	9.47476	8.70976	9.15311	8.89348	8.73809	9.01385	8.70976
	1.5958	10.3957	9.98999	9.83886	9.36276	9.35281	8.89883	9.17631	9.20278	8.81707	8.87702	8.89883
	1.59589	10.4007	9.94694	9.37031	9.38797	9.11025	9.29815	9.06282	9.07377	8.68479	8.979	9.29815
	1.59598	10.337	9.47782	9.44996	9.36466	9.24422	8.97603	9.08492	8.88888	8.80647	8.73673	8.97603
	1.59607	10.4657	9.63605	9.79985	9.38474	9.06061	8.67264	9.03481	8.82127	8.59087	9.00737	8.67264
	1.59617	10.361	9.92598	9.64604	9.19595	9.0246	8.85499	9.00205	8.6369	8.86636	8.84235	8.85499
	1.59626	10.4001	9.79162	9.63131	9.13693	9.08013	8.72367	8.78946	8.94778	8.72808	8.84483	8.72367
	1.59635	10.6127	9.42567	9.46835	8.8546	8.89514	8.41192	8.7353	8.86678	8.85461	8.921	8.41192
	1.59644	10.4941	9.29708	9.60966	8.89478	8.90623	8.32154	8.92294	8.60921	8.82883	8.75152	8.32154
	1.59653	10.1592	9.39984	9.31872	9.07714	9.08446	8.42869	8.69639	8.78135	8.46191	8.45715	8.42869
	1.59662	10.1342	9.56429	9.27148	9.19302	9.00719	8.62824	8.79747	8.86927	8.54098	8.58932	8.62824
	1.59671	10.2953	9.6057	9.38687	8.94676	8.36735	8.30245	8.94994	8.50072	8.29542	8.55834	8.30245
	1.5968	10.0191	9.40844	9.35129	8.93872	8.57628	8.40357	8.70374	8.52878	8.21319	8.41287	8.40357
	1.59689	9.79259	9.17901	9.4286	8.85278	8.74286	8.49261	8.61641	8.53939	8.51144	8.60541	8.49261
	1.59698	9.94148	9.6197	9.20054	8.94986	8.61031	8.24461	8.58327	8.5589	8.44305	8.71175	8.24461
	1.59707	9.94939	9.65435	9.22436	8.99723	8.6914	8.2682	8.69453	8.54331	8.43834	8.6045	8.2682
	1.59716	9.97516	9.68696	9.39895	9.14763	8.81952	8.42621	8.57519	8.23058	8.11866	8.52471	8.42621
	1.59725	10.0365	9.25398	9.12071	8.73048	8.75901	8.18947	8.61709	8.25404	8.169	8.52555	8.18947
	1.59735	9.97219	9.21502	9.02858	8.4399	8.39796	7.95614	8.56638	8.19701	8.10884	8.33138	7.95614
	1.59744	10.2282	9.4456	9.14001	8.48513	8.52838	7.81047	8.70659	8.47718	8.06364	8.36183	7.81047
	1.59753	9.61605	9.28099	8.9198	8.48635	8.71401	8.00063	8.35704	8.41573	7.9503	8.15492	8.00063
	1.59762	9.55566	9.20293	8.97597	8.45435	8.23202	8.07492	8.1585	8.30734	8.03905	8.13975	8.07492
	1.59771	9.73565	9.37759	8.83524	8.62337	8.31974	7.94788	8.40882	8.16129	8.19802	8.12829	7.94788
	1.5978	9.70297	9.08585	8.91345	8.44737	8.27105	8.06189	8.43509	8.14897	7.99978	8.18511	8.06189
	1.59789	9.40385	9.08376	8.90512	8.40257	8.15748	7.91773	8.27633	8.23978	7.59944	8.0199	7.91773
	1.59798	9.63615	8.96157	9.02817	8.37012	8.1372	7.79762	8.22395	8.12727	7.56211	8.09743	7.79762
	1.59807	9.6903	8.98585	8.61385	8.27894	8.29101	8.03813	8.11784	8.14677	7.7759	7.99371	8.03813
	1.59816	9.71098	8.90392	8.4266	8.34352	8.26132	7.60024	7.72795	8.21767	8.20074	8.05301	7.60024
	1.59825	9.62793	9.08743	8.57414	8.43418	8.42418	7.72135	7.96673	7.98101	7.84001	8.10758	7.72135
	1.59834	9.24137	8.88423	8.67366	8.34618	8.38983	8.02883	8.12045	7.83288	7.54639	7.7606	8.02883
	1.59843	9.0368	8.7718	8.68899	8.59672	8.35356	7.78708	8.05151	7.6452	7.82102	7.83253	7.78708
	1.59853	9.33871	9.17675	8.92775	8.74221	8.29435	7.78968	7.91884	7.81284	7.84228	7.98568	7.78968
	1.59862	9.28177	8.77162	8.50716	8.62664	8.17091	7.58441	7.7512	7.89394	7.69058	7.94818	7.58441
	1.59871	9.31434	8.71887	8.43249	8.25149	8.20844	7.40525	7.68091	8.11747	7.43769	7.80129	7.40525
	1.5988	9.07519	8.80712	8.16293	8.09703	7.83199	7.44499	7.41377	7.84901	7.85052	7.87627	7.44499
	1.59889	9.13992	8.52869	8.0343	7.94112	7.81597	7.28029	7.71479	7.68906	7.29382	7.64136	7.28029
	1.59898	9.3569	8.64286	8.33298	8.23026	8.03993	7.61722	7.85753	7.78768	7.43274	7.66721	7.61722
	1.59907	9.07511	8.66247	8.4646	7.90351	8.13456	7.52964	7.85353	7.63129	7.49257	7.99938	7.52964
	1.59916	9.04878	8.82372	8.44961	7.79208	8.04606	7.43488	7.53418	7.76387	7.34223	7.59421	7.43488
	1.59925	8.8705	8.7486	8.26735	8.18238	7.73506	7.28873	7.4103	7.69272	7.56387	7.40549	7.28873
	1.59934	9.08539	8.53251	8.32553	8.09848	7.88738	7.44403	7.55584	7.5501	7.54705	7.64554	7.44403
	1.59943	9.41311	8.72404	8.45887	7.94184	8.12668	7.46152	7.8048	7.8669	7.35764	7.40226	7.46152
	1.59952	9.20579	8.70884	8.31189	7.67811	7.76344	7.35088	7.79288	7.79954	7.39703	7.63544	7.35088
	1.59961	8.99011	8.62083	8.26678	7.9196	7.84014	7.32891	7.91724	7.78861	7.42037	7.82747	7.32891
	1.5997	9.01233	8.49826	8.04875	8.22197	7.76496	7.27666	7.75301	7.79148	7.41087	7.5804	7.27666
	1.5998	9.00814	8.567	8.47683	8.02466	7.77129	7.30384	7.56257	7.59307	7.28435	7.63249	7.30384
	1.59989	8.93697	8.3487	8.46202	7.78441	7.76778	7.2087	7.4565	7.40678	7.22572	7.4415	7.2087
	1.59998	8.67713	8.12799	7.8031	8.2562	7.65761	7.24072	7.44265	7.50927	7.07077	7.41454	7.24072
	1.60007	8.73315	8.44922	8.0576	8.03124	7.79263	7.59156	7.42312	7.67004	7.08138	7.37864	7.59156
	1.60016	8.85112	8.52153	7.99372	7.88269	7.78881	6.90515	7.31458	7.54166	7.29983	7.31828	6.90515
	1.60025	8.65776	8.67004	7.90854	7.53164	7.44869	6.91426	7.53947	7.34386	7.43936	7.50731	6.91426
	1.60034	8.56452	8.38085	7.87536	7.31139	7.40909	7.34837	7.78896	7.3056	7.27724	7.51041	7.34837
	1.60043	8.72096	8.10532	8.10736	7.44593	7.29301	7.10188	7.30795	7.22241	6.80437	7.6052	7.10188
	1.60052	8.78944	8.09488	8.12567	7.46907	7.54465	7.10774	7.32461	7.2835	6.88942	7.39465	7.10774
	1.60061	8.54356	8.11769	7.80071	7.35545	7.30939	6.92175	7.33652	7.23857	7.05681	7.30855	6.92175
	1.6007	8.35027	8.26061	7.92228	7.51669	7.70017	7.01554	7.15856	7.22706	6.85611	7.30922	7.01554
	1.60079	8.4851	7.89017	7.5744	7.816	7.39626	7.05822	7.09368	7.46782	6.72958	7.41301	7.05822
	1.60089	8.68864	7.55695	7.61119	7.6626	7.25906	6.96967	7.05647	7.11808	6.87135	7.23112	6.96967
	1.60098	8.64918	7.86478	7.67236	7.52302	7.55558	7.19743	6.98659	7.18764	6.97568	7.26666	7.19743
	1.60107	8.3985	7.78218	7.61344	7.44456	7.38474	6.98279	6.95182	7.04156	6.90672	6.86044	6.98279
	1.60116	8.49754	7.88438	7.69917	7.42074	7.51471	6.44609	7.2313	7.01955	6.73993	7.02023	6.44609
	1.60125	8.25665	7.98674	7.71761	7.37622	7.56094	6.80188	7.04524	7.25811	6.40904	7.26695	6.80188
	1.60134	8.2162	7.81278	7.51418	7.58466	7.6038	6.69336	7.25891	7.23829	6.71505	6.97446	6.69336
	1.60143	8.20755	7.69515	7.50128	7.48501	7.44027	6.62856	7.13915	6.85403	6.85612	6.91676	6.62856
	1.60152	8.10468	7.68533	7.67043	7.37095	7.21422	6.69153	7.25991	7.05413	6.68701	7.22248	6.69153
	1.60161	8.17403	7.84873	7.57431	7.40113	7.13108	6.78322	7.36688	7.29682	6.70245	7.03403	6.78322
	1.6017	8.09886	8.03998	7.62194	7.38783	7.07375	6.74845	7.13604	7.18263	6.87028	7.04656	6.74845
	1.60179	8.22202	7.67195	7.74554	7.23489	7.1646	6.83007	6.97068	7.01816	6.88551	7.01882	6.83007
	1.60188	8.13556	7.49812	7.69837	7.08641	7.02407	6.61458	6.5616	6.82606	6.47427	6.94458	6.61458
	1.60197	8.27407	7.62453	7.48298	7.41786	7.04511	6.70021	6.90961	6.87455	6.42338	7.00055	6.70021
	1.60206	8.4233	7.79956	7.46091	7.5654	7.12519	6.87993	6.7799	6.78674	6.52129	6.90059	6.87993
	1.60216	8.25728	7.56089	7.43616	7.34666	6.94209	6.80954	6.68137	6.80434	6.1877	6.69466	6.80954
	1.60225	8.0674	7.63774	7.38892	7.30424	6.77386	6.91254	6.90315	6.69112	6.14677	6.24446	6.91254
	1.60234	8.01587	7.65343	7.25633	7.08444	6.95908	6.81854	6.92077	6.81419	6.33385	6.60685	6.81854
	1.60243	8.00719	7.99824	7.20435	6.8787	6.97983	6.49713	7.1337	6.75202	6.23477	6.74613	6.49713
	1.60252	7.57329	7.48319	7.1751	6.86645	6.94173	6.48933	7.10378	6.8082	6.0861	6.58583	6.48933
	1.60261	7.61055	7.45495	7.03475	6.90633	6.99328	6.66363	6.94819	6.68751	6.32742	6.71777	6.66363
	1.6027	8.03078	7.58986	7.43611	6.87758	6.88195	6.37107	6.68314	6.59112	6.32403	6.82648	6.37107
	1.60279	7.99512	7.34246	7.3475	6.90363	6.97156	6.36362	6.52594	6.78089	6.4307	6.66127	6.36362
	1.60288	7.96766	7.28738	7.16408	6.78214	6.70802	6.53698	6.7167	6.73964	6.29555	6.61975	6.53698
	1.60297	7.8679	7.2072	7.42459	6.71928	6.65464	6.14938	6.61336	6.57767	6.14359	6.57714	6.14938
	1.60306	7.75119	7.1676	7.01616	6.65721	6.83346	6.18535	6.73853	6.76204	6.05254	6.68772	6.18535
	1.60315	8.02706	7.07284	7.08303	6.82158	7.09834	6.50408	6.73431	6.64008	6.13352	6.79565	6.50408
	1.60324	8.08402	7.24553	7.03558	6.97621	6.92838	6.43875	6.69047	6.38383	6.14556	6.61493	6.43875
	1.60334	7.52374	7.23642	6.91186	6.88311	6.8173	6.18443	6.70988	6.54934	6.01306	6.66658	6.18443
	1.60343	7.49884	7.40674	6.92858	6.72218	6.63429	6.32404	6.64977	6.64989	6.23028	6.63085	6.32404
	1.60352	7.53889	7.57363	7.03581	6.77987	6.73134	6.19562	6.73555	6.4206	6.19305	6.30198	6.19562
	1.60361	7.78012	7.22577	7.10417	6.52609	6.68188	6.32859	6.49968	6.42438	6.07394	6.42233	6.32859
	1.6037	7.93405	7.1028	6.88784	6.71613	6.60219	6.12191	6.4095	6.3057	6.13601	6.68065	6.12191
	1.60379	7.71322	7.2181	7.05001	6.90664	6.59818	6.10138	6.02926	6.66781	6.11506	6.34965	6.10138
	1.60388	7.58907	7.1547	6.99738	6.80801	6.47838	6.01057	6.24044	6.48655	6.13655	6.34031	6.01057
	1.60397	7.61018	7.38973	6.82923	6.89959	6.53126	6.30473	6.39118	6.35681	6.03288	6.09364	6.30473
	1.60406	7.63365	7.26715	6.87674	6.87039	6.45698	6.22625	6.6456	6.3878	6.00961	6.51447	6.22625
	1.60415	7.56218	7.24369	7.01248	6.54653	6.44794	5.99551	6.70104	6.31279	5.86563	6.36713	5.99551
	1.60424	7.36334	7.09333	6.90395	6.81763	6.57144	5.97636	6.3756	6.38191	5.82028	6.11467	5.97636
	1.60433	7.35581	7.19612	6.70103	6.73097	6.52449	6.01572	6.08609	6.18304	5.97489	6.2001	6.01572
	1.60442	7.68861	6.926	6.73781	6.25635	6.47455	6.0852	6.2056	6.3366	5.98644	6.22661	6.0852
	1.60452	7.42213	6.77826	6.82767	6.49905	6.54791	6.03766	6.05502	6.49018	5.99324	6.39985	6.03766
	1.60461	7.26446	6.76858	6.90862	6.67389	6.53654	6.05895	6.04045	6.12221	6.01745	6.55452	6.05895
	1.6047	7.54066	6.88805	6.77305	6.46557	6.48046	6.04295	6.02696	6.18939	5.86751	6.43563	6.04295
	1.60479	7.21027	6.8514	6.4909	6.49251	6.18217	5.80856	6.27931	6.42883	5.73744	6.08378	5.80856
	1.60488	7.05645	6.91279	6.233	6.52933	6.16005	5.74974	6.62267	6.18277	5.84742	6.03358	5.74974
	1.60497	7.4067	6.85658	6.56849	6.51456	6.27813	5.83988	6.21954	6.01853	5.71345	6.23714	5.83988
	1.60506	7.11656	6.91655	6.80667	6.36212	5.98912	5.8717	6.15808	5.87152	5.77748	6.02092	5.8717
	1.60515	6.98419	7.0708	6.91023	6.37976	6.24911	5.74362	6.2227	6.15003	5.77609	6.11492	5.74362
	1.60524	7.12452	6.85172	6.7566	6.16249	6.46452	5.72412	6.10324	6.1604	5.71224	6.15626	5.72412
	1.60533	7.33745	6.62132	6.47779	6.16811	5.94262	5.60345	6.03216	6.07563	5.51596	5.9888	5.60345
	1.60542	6.9768	6.52734	6.35952	6.27247	5.85843	5.69246	6.31228	5.73476	5.77219	5.86185	5.69246
	1.60551	6.96901	6.64937	6.29425	6.32892	6.14606	5.92339	6.12981	5.97942	5.67628	5.89301	5.92339
	1.6056	6.69677	6.67371	6.17472	6.37531	6.00341	5.69672	6.08987	6.02658	5.56118	6.01181	5.69672
	1.6057	7.06712	6.46083	6.38172	6.40812	6.2802	5.63676	6.2634	5.94704	5.47339	5.97132	5.63676
	1.60579	7.26955	6.504	6.44124	6.53351	6.25874	5.74428	6.02165	5.95803	5.33763	5.95965	5.74428
	1.60588	7.30899	6.62331	6.47901	6.20658	6.03587	5.77093	6.10162	5.88922	5.46531	5.73729	5.77093
	1.60597	7.04187	6.64554	6.34685	6.13018	6.00272	5.66612	5.95356	5.90099	5.39647	5.85508	5.66612
	1.60606	7.00912	6.39845	6.41032	6.12116	5.78446	5.4428	5.71489	5.74103	5.50461	5.79353	5.4428
	1.60615	7.08707	6.50668	6.42774	6.25895	5.99249	5.50066	5.7091	5.82687	5.73515	5.69599	5.50066
	1.60624	6.84245	6.28746	6.2474	6.33195	6.00045	5.77985	5.52566	5.75354	5.72122	5.6419	5.77985
	1.60633	6.84969	6.57698	6.23377	6.2541	6.05577	5.71594	5.64195	5.46411	5.75309	5.56522	5.71594
	1.60642	6.55885	6.27588	6.13089	6.14087	5.98797	5.65207	5.74191	5.36489	5.44881	5.46823	5.65207
	1.60651	6.77007	6.3605	5.92443	6.05526	5.9959	5.43341	5.94975	5.75246	5.30411	5.65324	5.43341
	1.6066	6.87587	6.41892	6.01196	5.81647	5.88949	5.36118	5.95523	5.75293	5.49594	5.62892	5.36118
	1.60669	6.8761	6.39104	5.87227	5.91076	5.80165	5.66292	5.68082	5.91743	5.80036	5.62812	5.66292
	1.60678	6.90179	6.47774	6.11021	6.06932	6.0618	5.57624	5.64812	5.81742	5.18492	5.58395	5.57624
	1.60688	6.96585	6.49222	6.30343	5.98988	5.60868	5.42449	5.65356	5.60984	5.27221	5.41326	5.42449
	1.60697	6.69046	6.44374	6.2462	5.91797	5.77229	5.47019	5.61497	5.68852	5.58016	5.61247	5.47019
	1.60706	6.63609	6.56543	6.08941	5.88592	5.74184	5.47769	5.63877	5.67239	5.60458	5.45715	5.47769
	1.60715	6.80406	6.67046	6.16674	5.57948	5.45465	5.43286	5.51446	5.43529	5.26376	5.46071	5.43286
	1.60724	6.77988	6.50409	6.30958	5.70098	5.77925	5.33777	5.51584	5.38451	5.23719	5.67556	5.33777
	1.60733	6.67524	6.15839	5.8402	5.89742	6.03621	5.17057	5.66383	5.51661	5.41654	5.47125	5.17057
	1.60742	6.74541	6.10934	5.81643	5.82262	5.81982	5.24919	5.55168	5.50215	5.17418	5.56685	5.24919
	1.60751	6.70401	6.2851	6.10798	5.87329	5.96025	5.3124	5.50774	5.30314	5.11498	5.27761	5.3124
	1.6076	6.49984	6.27102	6.26729	5.79468	5.89781	5.31075	5.60025	5.19059	5.17022	5.25479	5.31075
	1.60769	6.31749	6.30677	6.01854	5.55584	5.66115	5.26627	5.49794	5.46842	5.35443	5.28999	5.26627
	1.60778	6.45271	6.03296	5.8408	5.56969	5.60951	5.24937	5.31515	5.40562	5.33508	5.13207	5.24937
	1.60787	6.39872	5.80949	5.88333	5.59033	5.7638	5.06715	5.48761	5.45087	5.1507	5.25182	5.06715
	1.60796	6.61245	6.03516	5.84504	5.80339	5.671	5.14038	5.46096	5.42884	4.93698	5.30919	5.14038
	1.60806	6.64319	5.93659	5.97494	5.64498	5.42426	5.069	5.1966	5.3014	4.83861	5.31915	5.069
	1.60815	6.4585	6.14056	5.95353	5.54454	5.23738	5.09871	5.35827	5.29191	4.98621	5.43946	5.09871
	1.60824	6.37355	6.07222	5.66818	5.46661	5.36265	5.1534	5.21433	5.44793	4.80302	5.2856	5.1534
	1.60833	6.27867	5.90301	5.45966	5.50248	5.55851	4.91335	5.34677	5.35789	4.85589	5.29287	4.91335
	1.60842	6.55978	6.26358	5.72338	5.60791	5.3088	4.82151	5.26568	5.22848	4.92884	5.2196	4.82151
	1.60851	6.37939	6.0774	5.80842	5.58583	5.30699	4.80057	5.38702	5.33207	4.79504	5.2298	4.80057
	1.6086	6.4067	6.03338	5.55803	5.49675	5.34214	5.12408	5.14373	5.25112	4.89792	5.14787	5.12408
	1.60869	6.42559	5.88255	5.4729	5.58417	5.43796	4.94006	5.2793	5.33399	4.86139	5.03639	4.94006
	1.60878	6.16005	5.91153	5.38251	5.57487	5.4068	4.98542	5.29575	5.12881	4.94696	5.15504	4.98542
	1.60887	6.18686	5.76604	5.49733	5.46753	5.47047	5.00264	5.24258	5.03933	4.9434	5.22345	5.00264
	1.60896	5.92998	5.93969	5.44865	5.42309	5.46987	4.9807	5.06503	5.15679	4.94477	5.04613	4.9807
	1.60905	6.06199	5.83227	5.38984	5.33566	5.18589	4.82945	5.2331	5.12748	4.79063	4.97412	4.82945
	1.60914	6.0838	5.63374	5.83959	5.35057	5.15697	4.84801	5.12015	4.98934	4.96099	4.98547	4.84801
	1.60924	6.15245	5.65788	5.74084	5.32241	5.37526	4.9409	5.03611	5.01786	4.96621	5.20759	4.9409
	1.60933	6.1878	5.8821	5.54476	5.64818	5.34462	4.80305	5.12622	4.97154	4.80733	4.99738	4.80305
	1.60942	6.20337	5.71226	5.38576	5.36108	5.06407	4.75403	5.12906	5.12433	4.87184	4.71265	4.75403
	1.60951	6.28372	5.63252	5.2569	5.3735	5.20774	4.84697	5.18436	4.98162	4.74688	4.81919	4.84697
	1.6096	6.16089	5.4711	5.57094	5.25239	5.29775	4.68399	5.17368	5.02859	4.66909	4.98002	4.68399
	1.60969	5.99608	5.55005	5.72459	5.25372	5.16615	4.5001	5.11943	5.07239	4.59182	4.85933	4.5001
	1.60978	5.93225	5.51251	5.46098	5.04085	5.1113	4.62436	4.85018	4.8055	4.67462	4.72699	4.62436
	1.60987	5.88588	5.5431	5.36635	5.17518	4.99963	4.77255	4.73293	4.89278	4.5747	4.74832	4.77255
	1.60996	6.15051	5.92123	5.6042	5.1491	5.19083	4.77333	4.96133	4.81861	4.47721	4.87291	4.77333
	1.61005	6.07305	5.76075	5.53951	5.28654	5.14859	4.75833	4.81246	4.78462	4.49266	4.82061	4.75833
	1.61014	6.1098	5.71013	5.4924	5.10475	5.06902	4.63437	4.90815	4.85531	4.60771	4.99777	4.63437
	1.61023	5.77546	5.86211	5.06457	5.14222	4.87369	4.62747	4.91097	4.97299	4.56151	5.06698	4.62747
	1.61032	6.11943	5.78029	5.10762	5.02951	4.7848	4.89083	4.95293	4.81334	4.57101	4.91161	4.89083
	1.61042	6.17142	5.42678	5.28349	5.00821	4.93423	4.74104	4.94726	4.9611	4.68257	4.85913	4.74104
	1.61051	5.84699	5.49846	5.51021	5.17058	4.956	4.61974	4.93185	5.06653	4.53746	4.76482	4.61974
	1.6106	5.91349	5.67657	5.28135	5.11413	4.8053	4.44169	5.10092	4.85075	4.4483	4.86016	4.44169
	1.61069	5.79178	5.51668	5.14052	5.03338	5.07099	4.68149	4.74879	4.89445	4.55732	4.45057	4.68149
	1.61078	5.76038	5.46999	5.21284	4.90641	5.17758	4.69278	4.66528	4.74259	4.70231	4.54405	4.69278
	1.61087	5.84934	5.51841	5.27165	4.70846	4.75303	4.69816	4.76419	4.62486	4.61473	4.52633	4.69816
	1.61096	5.92156	5.47124	5.35114	4.90858	4.78293	4.37325	4.69698	4.63364	4.34503	4.70228	4.37325
	1.61105	5.76779	5.49382	5.18252	4.93493	4.93122	4.42272	4.80668	4.67224	4.20425	4.39188	4.42272
	1.61114	5.68288	5.34412	5.20992	5.08428	4.88891	4.3776	4.60035	4.63802	4.37308	4.41069	4.3776
	1.61123	5.68586	5.37268	5.17619	5.04625	4.83882	4.36896	4.42379	4.6682	4.39149	4.56123	4.36896
	1.61132	5.56752	5.29244	5.38796	5.08774	4.74783	4.38715	4.70726	4.73252	4.5083	4.65095	4.38715
	1.61141	5.68671	5.41164	5.35709	4.76571	4.78559	4.1632	4.66413	4.65888	4.44667	4.55133	4.1632
	1.6115	5.66956	5.36338	5.17005	4.61273	4.63723	4.24274	4.58239	4.64948	4.44173	4.44127	4.24274
	1.6116	5.88459	5.45943	4.87714	4.60805	4.74583	4.48005	4.57246	4.58439	4.12926	4.50556	4.48005
	1.61169	5.70808	5.12021	5.06557	4.78472	4.84729	4.44704	4.60208	4.54841	4.28008	4.76602	4.44704
	1.61178	5.80145	5.36005	5.27041	4.84513	4.95019	4.2861	4.51282	4.64562	4.2948	4.5647	4.2861
	1.61187	5.56355	5.27543	5.09745	5.02373	4.76838	4.35946	4.54903	4.7732	4.08912	4.3031	4.35946
	1.61196	5.59873	5.01307	4.90371	4.84272	4.63279	4.56902	4.69137	4.68914	4.29618	4.38715	4.56902
	1.61205	5.37241	5.15432	5.05559	4.80681	4.63351	4.5202	4.42183	4.71237	4.35443	4.48217	4.5202
	1.61214	5.44988	5.06587	5.08643	4.88844	4.58541	4.29005	4.52792	4.52214	4.22351	4.40847	4.29005
	1.61223	5.48089	5.05331	5.17085	5.0414	4.77061	4.31294	4.56095	4.25561	4.35352	4.26713	4.31294
	1.61232	5.52913	4.97565	5.17157	5.07286	4.71387	4.26206	4.46444	4.2826	4.46953	4.37158	4.26206
	1.61241	5.39457	5.19614	5.17198	4.9744	4.45217	4.13473	4.51519	4.39215	4.14288	4.28923	4.13473
	1.6125	5.45817	5.26899	5.08357	4.6965	4.66045	3.92854	4.59304	4.3506	3.82407	4.42726	3.92854
	1.61259	5.42142	5.14469	4.73827	4.73681	4.71063	4.05187	4.56236	4.50654	4.04889	4.48399	4.05187
	1.61268	5.57946	5.1216	4.69255	4.56719	4.60051	4.41666	4.27807	4.51858	3.98472	4.35374	4.41666
	1.61278	5.51576	5.32198	4.75991	4.73563	4.51676	4.15981	4.50178	4.45888	4.00784	4.047	4.15981
	1.61287	5.27263	5.26747	4.55645	4.61228	4.35907	4.12831	4.61259	4.22055	4.06512	4.18543	4.12831
	1.61296	5.3934	5.06371	4.7299	4.5104	4.57323	4.20157	4.47407	4.36094	4.06014	4.26965	4.20157
	1.61305	5.66533	4.86797	4.57957	4.63526	4.75584	3.86858	4.6404	4.38349	4.06769	4.33926	3.86858
	1.61314	5.50094	4.91494	4.31826	4.57668	4.56321	3.98016	4.3812	4.36726	4.01104	4.46902	3.98016
	1.61323	5.23739	4.71659	4.53596	4.48656	4.44442	4.17794	4.40997	4.28767	4.26356	4.35186	4.17794
	1.61332	5.30838	5.02274	4.67626	4.44886	4.34994	4.09301	4.48876	4.22509	4.132	4.31219	4.09301
	1.61341	5.28813	4.85328	4.62165	4.56221	4.57765	4.13551	4.48997	4.01545	4.06728	4.1471	4.13551
	1.6135	5.27072	4.7596	4.65667	4.58556	4.68566	3.79233	4.66877	4.12355	4.02627	3.96501	3.79233
	1.61359	5.19727	4.9817	4.51799	4.73821	4.45823	4.0506	4.49693	4.2428	3.99409	4.00692	4.0506
	1.61368	5.1065	4.60627	4.51807	4.8352	4.29503	4.00183	4.22518	4.01182	3.9975	4.03963	4.00183
	1.61377	5.25557	4.79116	4.69316	4.34199	4.2451	4.07014	4.37263	4.00829	3.83533	4.1558	4.07014
	1.61386	5.28982	4.88738	4.85302	4.44836	4.38595	3.96971	4.31653	4.04545	3.91988	4.31158	3.96971
	1.61396	5.10707	4.81265	4.63813	4.57254	4.33434	3.76364	4.22804	4.03242	3.75311	3.95189	3.76364
	1.61405	5.39342	4.84842	4.62472	4.45506	4.35244	3.72725	4.24814	4.20072	3.62701	3.91338	3.72725
	1.61414	5.3367	4.92937	4.48146	4.35283	4.4786	3.9105	4.26865	4.0661	3.83151	4.19377	3.9105
	1.61423	5.21513	4.91648	4.54528	4.16817	4.48966	3.84995	4.24437	4.07769	4.05708	4.29664	3.84995
	1.61432	5.08086	4.9109	4.55301	4.33786	4.30482	3.75846	4.30893	3.99201	4.03787	3.81329	3.75846
	1.61441	4.93962	4.66332	4.59418	4.45128	4.3323	3.67604	4.27906	3.95497	3.8676	3.81567	3.67604
	1.6145	5.22808	4.62823	4.46829	4.04471	4.1802	3.98798	3.97227	4.11594	3.64686	3.98379	3.98798
	1.61459	5.21401	4.88356	4.47097	4.0396	4.29717	3.89523	4.04405	4.02987	3.59681	4.36425	3.89523
	1.61468	5.24314	4.85819	4.55649	4.36767	4.18958	3.88202	3.88216	3.85247	3.67084	4.15262	3.88202
	1.61477	5.16568	4.68801	4.5955	4.61321	4.19477	3.78009	3.89936	3.92006	3.82245	3.93681	3.78009
	1.61486	5.24687	4.54456	4.56754	4.53522	4.20855	3.72257	3.92639	4.00134	3.83627	3.91051	3.72257
	1.61495	5.28049	4.45841	4.53527	4.33298	4.1608	3.8281	3.94279	4.04884	3.75453	3.88425	3.8281
	1.61504	5.06741	4.32488	4.44259	4.4221	4.1365	3.78845	4.26128	4.01323	3.58413	3.84907	3.78845
	1.61514	4.97593	4.60505	4.3316	4.5818	4.06284	3.91505	4.09589	3.89013	3.55884	4.02022	3.91505
	1.61523	5.10349	4.73554	4.47836	4.46827	4.16288	3.83224	3.70456	3.90155	3.58732	3.81758	3.83224
	1.61532	4.76267	4.64566	4.40716	4.27838	3.94649	3.66689	3.99072	4.06675	3.55052	3.75352	3.66689
	1.61541	4.69472	4.53272	4.32912	4.32281	4.0229	3.73102	4.28745	3.87883	3.58975	3.79522	3.73102
	1.6155	4.68224	4.48925	4.33126	4.41908	4.06889	3.78675	4.30934	3.92418	3.70361	3.8164	3.78675
	1.61559	4.74328	4.41042	4.37761	4.31412	3.92432	3.64079	4.2307	3.82551	3.8019	3.71627	3.64079
	1.61568	4.80091	4.6767	4.28191	4.14196	3.89445	3.52959	4.07433	3.90501	3.73144	3.87638	3.52959
	1.61577	4.71531	4.65112	4.25372	4.33903	4.10982	3.79881	3.88935	3.95473	3.45107	4.04427	3.79881
	1.61586	4.7776	4.53308	4.2745	4.32659	4.08374	3.74215	3.70189	3.83497	3.4684	3.88981	3.74215
	1.61595	4.80747	4.37896	4.20295	3.98426	4.04136	3.53055	3.59228	3.90396	3.5992	3.85371	3.53055
	1.61604	4.85449	4.3504	4.2839	4.02663	3.88658	3.54226	3.6302	3.88648	3.68109	3.71391	3.54226
	1.61613	4.7848	4.2776	4.25718	4.27543	4.01078	3.5965	3.88256	3.82108	3.65723	3.60941	3.5965
	1.61622	4.63018	4.26124	4.19682	4.07764	4.03557	3.73187	3.92653	3.58374	3.46257	3.59738	3.73187
	1.61632	4.88065	4.36803	4.45693	4.04007	4.07377	3.67195	3.9926	3.63514	3.63042	3.70412	3.67195
	1.61641	4.68459	4.50185	4.50328	3.9795	3.93759	3.6366	3.836	3.85435	3.65855	3.67774	3.6366
	1.6165	4.55319	4.43942	4.38883	4.2397	3.86814	3.70088	3.80325	3.78336	3.34309	3.65159	3.70088
	1.61659	4.69189	4.53623	4.30997	4.25471	3.90316	3.60656	3.63428	3.76473	3.34051	3.61008	3.60656
	1.61668	4.69716	4.34247	4.16646	4.18229	3.93211	3.33405	3.62916	3.67869	3.35276	3.44009	3.33405
	1.61677	4.60196	4.23073	3.98155	3.94725	3.97834	3.43351	3.97976	3.64037	3.39844	3.67321	3.43351
	1.61686	4.60113	4.49412	3.99056	4.12127	3.96851	3.41878	3.85758	3.49633	3.23369	3.58669	3.41878
	1.61695	4.50373	4.37513	4.07295	4.03745	3.75713	3.3371	3.81676	3.75237	3.37043	3.57988	3.3371
	1.61704	4.55613	4.29587	3.88765	3.94941	3.70786	3.31927	3.64809	3.69225	3.41817	3.67811	3.31927
	1.61713	4.62526	4.31545	3.84768	4.13135	3.80132	3.29854	3.66215	3.69401	3.36188	3.77187	3.29854
	1.61722	4.5276	4.34052	4.03432	3.96248	3.79958	3.31054	3.6325	3.6462	3.33243	3.68721	3.31054
	1.61731	4.44186	4.24662	4.0713	3.8049	3.8453	3.30945	3.43969	3.74147	3.33612	3.54165	3.30945
	1.6174	4.54331	4.10298	4.05273	3.87373	3.62745	3.39309	3.40265	3.60514	3.45564	3.39054	3.39309
	1.61749	4.513	4.09288	3.99207	3.90102	3.58686	3.42058	3.43382	3.55008	3.29389	3.3629	3.42058
	1.61759	4.5582	4.08389	4.0183	3.88511	3.68795	3.50384	3.46005	3.39923	3.13427	3.42919	3.50384
	1.61768	4.23114	4.04115	4.07413	4.06585	3.69609	3.51963	3.54734	3.40178	3.00277	3.39456	3.51963
	1.61777	4.321	4.10758	4.06921	3.86227	3.65477	3.40166	3.56868	3.39615	3.18336	3.44767	3.40166
	1.61786	4.38394	3.95387	4.02915	3.78871	3.6639	3.36916	3.55718	3.34909	3.18783	3.39548	3.36916
	1.61795	4.54936	3.98438	4.02705	3.85191	3.60071	3.53655	3.50797	3.53124	3.24703	3.50359	3.53655
	1.61804	4.49708	4.08481	3.81791	3.7149	3.70199	3.07884	3.35717	3.44127	3.10373	3.37791	3.07884
	1.61813	4.31644	4.11791	3.61635	3.77873	3.64479	3.29957	3.52795	3.38665	3.08493	3.36099	3.29957
	1.61822	4.49072	4.04398	3.6224	3.90586	3.8078	3.23135	3.44233	3.11698	2.92089	3.58416	3.23135
	1.61831	4.49094	4.09504	3.68283	3.83348	3.54686	3.04339	3.4451	3.18789	3.14103	3.35043	3.04339
	1.6184	4.52948	4.00682	3.93215	3.73759	3.54753	3.26535	3.42224	3.45618	3.3248	3.33374	3.26535
	1.61849	4.49324	3.99084	3.90349	3.93304	3.61504	3.33886	3.16706	3.4429	3.25446	3.20444	3.33886
	1.61858	4.32693	3.95037	3.79803	4.02234	3.76003	3.22098	3.31986	3.35644	3.3068	3.27658	3.22098
	1.61867	4.31078	3.85166	3.90709	3.71188	3.44767	3.19502	3.33201	3.5598	3.09114	3.46253	3.19502
	1.61877	4.226	4.19525	3.7691	3.52672	3.13629	3.08547	3.26181	3.64379	3.03461	3.33116	3.08547
	1.61886	4.24318	4.08308	3.73681	3.67279	3.36771	3.04716	3.28303	3.46096	3.07924	3.45355	3.04716
	1.61895	4.34568	3.96771	3.84296	3.5376	3.46332	2.88103	3.27521	3.35897	3.04647	3.22415	2.88103
	1.61904	4.22957	4.14846	3.76227	3.61976	3.44992	2.83277	3.3683	3.34175	2.95517	3.00375	2.83277
	1.61913	4.23713	4.02227	3.75506	3.60516	3.55371	2.98862	3.26908	3.33076	2.95669	3.1524	2.98862
	1.61922	4.27214	3.8556	3.90698	3.51149	3.47079	3.13368	3.26967	3.38262	2.91329	3.11733	3.13368
	1.61931	4.24723	4.01523	3.97686	3.75524	3.56356	3.06767	3.25205	3.42276	3.08641	3.02902	3.06767
	1.6194	4.00041	3.94175	3.92811	3.47632	3.5331	3.00351	3.32849	3.44813	3.05508	3.12531	3.00351
	1.61949	4.09316	3.74507	3.69727	3.51175	3.37594	3.14368	3.2826	3.34992	3.09413	3.0679	3.14368
	1.61958	3.96202	3.87958	3.6724	3.70827	3.59602	2.97375	3.21773	3.29458	3.03324	3.10673	2.97375
	1.61967	4.13108	3.85836	3.68913	3.59449	3.54876	3.12529	3.18908	3.11577	2.8563	3.15173	3.12529
	1.61976	4.20726	3.94118	3.49958	3.66445	3.47477	3.19446	3.22038	3.28889	2.92089	3.16385	3.19446
	1.61985	4.0132	3.81069	3.42426	3.56895	3.43029	2.9313	3.21813	3.38201	3.02617	3.0937	2.9313
	1.61995	3.92889	3.76213	3.6855	3.46978	3.36242	2.86737	3.05918	3.27247	2.97376	3.15657	2.86737
	1.62004	3.96135	3.89232	3.47039	3.59655	3.26954	3.1903	3.08918	3.29976	2.74854	3.14662	3.1903
	1.62013	4.04456	3.89485	3.44103	3.56599	3.24771	3.06851	3.02511	3.2832	2.90462	2.97906	3.06851
	1.62022	4.10592	3.80763	3.47231	3.52955	3.29947	2.92602	3.0638	3.24872	2.87147	2.73569	2.92602
	1.62031	3.91506	3.95988	3.49439	3.5682	3.4151	2.8627	3.16787	3.05356	2.91668	2.79384	2.8627
	1.6204	3.97986	3.93777	3.42184	3.53079	3.28704	2.85798	3.18414	3.20576	2.90146	2.8795	2.85798
	1.62049	4.04334	3.64177	3.4736	3.46865	3.4181	2.79921	3.35177	3.19413	2.65242	2.98831	2.79921
	1.62058	4.06268	3.70454	3.4598	3.42866	3.19914	2.94513	3.16809	3.03915	2.56164	3.02964	2.94513
	1.62067	4.16195	3.77183	3.4048	3.5724	3.22593	3.21803	3.31471	2.91334	2.80623	3.15983	3.21803
	1.62076	3.91236	3.70347	3.59653	3.4984	3.25381	2.9904	3.08532	2.79567	2.85107	2.97911	2.9904
	1.62085	3.69355	3.72587	3.39226	3.25214	3.15587	2.77418	2.9724	2.72512	2.63587	2.82921	2.77418
	1.62094	3.66187	3.60655	3.32047	3.28468	3.1769	2.78571	3.01602	2.76597	2.67902	2.68607	2.78571
	1.62103	3.83003	3.59706	3.48832	3.65986	3.34996	3.15287	3.02987	2.94952	2.83304	2.77222	3.15287
	1.62113	3.75759	3.57279	3.39283	3.58537	3.31279	2.8902	2.97562	2.81077	2.7305	2.81848	2.8902
	1.62122	3.95749	3.4478	3.50496	3.28774	3.17737	2.66318	2.96695	2.8807	2.66441	2.94066	2.66318
	1.62131	3.73959	3.55958	3.45999	3.28028	3.19237	2.73954	2.83306	2.96088	2.75167	2.79418	2.73954
	1.6214	3.48717	3.56708	3.39381	3.4196	3.31038	2.86722	2.93743	3.01853	2.82058	2.83387	2.86722
	1.62149	3.69858	3.59855	3.30608	3.5315	2.86839	2.67665	2.96503	2.96537	2.85478	2.93463	2.67665
	1.62158	3.93158	3.60958	3.22027	3.43604	2.72947	2.6335	2.94528	3.07084	2.86887	2.96871	2.6335
	1.62167	3.82777	3.59953	3.16556	3.19002	3.14135	2.57812	3.07563	3.10648	2.63562	3.02334	2.57812
	1.62176	3.66655	3.55975	3.09579	3.28673	3.13205	2.57332	3.0106	2.97168	2.68286	2.78746	2.57332
	1.62185	3.7001	3.4673	3.14195	3.43354	3.06262	2.71498	2.93364	2.82365	2.77721	2.61654	2.71498
	1.62194	3.89257	3.51466	3.50455	3.19468	2.95482	2.63479	2.79549	2.89418	2.542	2.647	2.63479
	1.62203	4.02887	3.51337	3.29565	3.21381	3.04506	2.52544	2.92829	3.09283	2.38453	2.89143	2.52544
	1.62212	3.87065	3.51377	3.19805	3.48503	3.23072	2.61133	2.96654	3.09372	2.7282	2.85769	2.61133
	1.62221	3.84124	3.50544	3.4381	3.40645	2.98047	2.60949	2.96869	2.85213	2.58665	2.86455	2.60949
	1.62231	3.61457	3.33897	3.52286	3.33246	2.9274	2.61197	3.00532	2.91371	2.3682	2.78989	2.61197
	1.6224	3.64496	3.44629	3.36836	3.30014	2.92142	2.44399	2.97798	2.69073	2.33829	2.68188	2.44399
	1.62249	3.77427	3.26171	3.20715	3.2918	2.94258	2.37917	2.88381	2.76961	2.45047	2.62745	2.37917
	1.62258	3.67577	3.23535	3.29813	3.24113	2.96675	2.586	2.95919	2.6124	2.49408	2.72138	2.586
	1.62267	3.71643	3.22481	3.35483	3.19774	2.70526	2.5346	2.89362	2.76084	2.50281	2.50307	2.5346
	1.62276	3.57155	3.31557	3.28509	3.24739	2.93616	2.38338	2.80002	2.89455	2.43811	2.55188	2.38338
	1.62285	3.50019	3.66108	3.19136	3.21731	3.0475	2.56081	2.88826	2.82271	2.53626	2.86478	2.56081
	1.62294	3.59621	3.6317	3.16835	3.14996	2.77543	2.63642	2.77322	2.91368	2.58206	2.95675	2.63642
	1.62303	3.62898	3.33134	2.96946	3.02535	2.8265	2.49234	2.78859	2.93853	2.68528	2.75005	2.49234
	1.62312	3.55777	3.20331	3.2329	3.08257	2.85753	2.55894	3.00584	2.86489	2.42458	2.6912	2.55894
	1.62321	3.39489	3.22354	3.31951	2.97678	2.93006	2.43	2.8079	2.80936	2.38857	2.39333	2.43
	1.6233	3.57902	3.28928	3.15063	2.8462	2.97458	2.40297	2.96165	2.86866	2.59161	2.24884	2.40297
	1.62339	3.7703	3.4459	3.10969	2.87207	3.10246	2.56645	2.94623	2.55819	2.67321	2.37548	2.56645
	1.62349	3.55977	3.3906	3.11038	3.21663	2.99773	2.60449	2.70898	2.52445	2.65043	2.58945	2.60449
	1.62358	3.60831	3.13676	2.93708	2.97897	2.8132	2.40632	2.58695	2.47425	2.62059	2.42608	2.40632
	1.62367	3.49885	3.24136	2.80009	3.01072	2.77645	2.376	2.54225	2.73296	2.41327	2.55494	2.376
	1.62376	3.41967	3.28324	2.91337	3.2126	2.76018	2.43155	2.58187	2.66525	2.31682	2.45837	2.43155
	1.62385	3.60644	3.27264	2.95052	2.99893	2.64081	2.48842	2.67725	2.75615	2.40284	2.49777	2.48842
	1.62394	3.61101	3.3376	2.92543	3.15229	2.68539	2.4093	2.72045	2.72513	2.32902	2.57912	2.4093
	1.62403	3.6175	3.16406	3.00365	3.00774	2.94908	2.36252	2.59076	2.89932	2.11599	2.5256	2.36252
	1.62412	3.47595	3.23536	2.92979	3.11938	2.96444	2.39399	2.57441	2.70858	2.27871	2.5301	2.39399
	1.62421	3.30984	3.05771	3.05615	2.92159	2.82622	2.42425	2.70458	2.69101	2.21602	2.45602	2.42425
	1.6243	3.67033	3.17115	3.1051	2.86533	2.6896	2.27282	2.5155	2.53908	2.34355	2.53437	2.27282
	1.62439	3.45399	3.31334	2.99644	2.90676	2.58225	2.32002	2.45765	2.57126	2.09329	2.3628	2.32002
	1.62448	3.45182	3.32618	3.02714	3.0142	2.50552	2.31935	2.64239	2.56166	2.1314	2.52667	2.31935
	1.62457	3.41582	3.1441	2.7177	2.96837	2.51389	2.35665	2.56391	2.68835	2.35425	2.70154	2.35665
	1.62467	3.42408	3.29419	2.76058	2.84169	2.61293	2.25313	2.54921	2.76231	2.41891	2.51941	2.25313
	1.62476	3.76322	3.17561	2.98253	2.85266	2.64003	2.17931	2.70434	2.55261	2.39943	2.53461	2.17931
	1.62485	3.67242	3.15604	2.87615	2.91702	2.78234	2.29633	2.68667	2.50139	2.39173	2.5413	2.29633
	1.62494	3.39941	3.09537	2.83704	2.79679	2.79083	2.32994	2.40493	2.51054	2.40822	2.50993	2.32994
	1.62503	3.44117	2.98997	2.87474	2.77047	2.58643	2.54514	2.4281	2.36602	2.12534	2.32589	2.54514
	1.62512	3.63731	2.9259	2.85362	2.70528	2.59134	2.4518	2.34129	2.26088	2.1617	2.44855	2.4518
	1.62521	3.51078	2.97065	2.83676	2.6984	2.67879	2.39997	2.49729	2.40834	2.15865	2.55334	2.39997
	1.6253	3.30772	3.16734	2.67445	2.72906	2.84928	2.40635	2.44588	2.55574	2.12256	2.37099	2.40635
	1.62539	3.26675	3.16289	2.82763	2.87412	2.70883	2.29536	2.32627	2.39221	2.10172	2.29502	2.29536
	1.62548	3.10569	2.89786	2.87793	2.72367	2.55387	2.45038	2.39935	2.55269	2.34851	2.36724	2.45038
	1.62557	3.23732	3.04882	3.12833	2.72921	2.71115	2.48712	2.4396	2.43121	2.20156	2.27398	2.48712
	1.62566	3.48013	3.14688	2.94379	2.85955	2.77127	2.26098	2.57447	2.43171	2.21703	2.45474	2.26098
	1.62575	3.5056	2.93327	3.02872	2.84666	2.56796	2.22573	2.54859	2.50209	2.20234	2.23133	2.22573
	1.62585	3.30502	2.93091	2.97339	2.77453	2.51617	2.15015	2.67324	2.41083	2.19692	2.16349	2.15015
	1.62594	3.18811	2.96824	2.65096	2.68394	2.53258	2.2391	2.56456	2.58316	2.19746	2.13386	2.2391
	1.62603	3.15802	2.87144	2.62656	2.73783	2.50412	2.3161	2.60772	2.4982	1.98021	2.26405	2.3161
	1.62612	3.17351	2.73904	2.63542	2.63003	2.33039	2.05317	2.54195	2.46236	2.01392	2.19662	2.05317
	1.62621	3.11019	2.51693	2.53131	2.68636	2.39452	2.10881	2.33478	2.30356	2.09655	2.07612	2.10881
	1.6263	3.30136	2.69819	2.73774	2.94614	2.41311	2.10511	2.32716	2.24789	1.91265	2.10991	2.10511
	1.62639	3.21415	2.81428	2.66127	2.92671	2.60774	2.05903	2.27824	2.21582	1.94762	2.3713	2.05903
	1.62648	3.27365	2.92611	2.69896	2.58213	2.68207	2.07731	2.262	2.33719	2.05975	2.29987	2.07731
	1.62657	3.32076	3.1742	2.61747	2.605	2.526	2.10667	2.33036	2.27662	2.04205	2.39633	2.10667
	1.62666	3.45159	3.06331	2.47916	2.82144	2.59516	2.1956	2.37995	2.1681	1.88811	2.34128	2.1956
	1.62675	3.33669	2.96385	2.68525	2.71235	2.40805	2.2599	2.40392	2.33395	1.83714	2.24897	2.2599
	1.62684	3.0189	2.91632	2.67149	2.60974	2.45775	2.14557	2.43153	2.23774	2.02007	2.18413	2.14557
	1.62693	3.02362	2.97367	2.54383	2.5451	2.54294	2.00396	2.48024	2.1004	1.99387	2.07213	2.00396
	1.62703	3.07779	2.73899	2.66152	2.59825	2.50186	1.94554	2.51942	2.17142	1.89631	2.17682	1.94554
	1.62712	3.31565	2.83029	2.69812	2.64369	2.42507	1.91568	2.50176	2.06604	2.06897	2.1479	1.91568
	1.62721	3.18753	2.90145	2.55905	2.60831	2.34052	1.97867	2.28476	2.20555	2.04213	2.05728	1.97867
	1.6273	3.05202	2.93161	2.66946	2.57926	2.42355	1.86106	2.30625	2.35363	1.93721	2.09685	1.86106
	1.62739	3.16721	3.0216	2.70135	2.45534	2.27363	1.9374	2.2235	2.22582	1.79167	1.8791	1.9374
	1.62748	3.1331	2.89621	2.49186	2.51358	2.44757	1.98671	2.2167	2.21166	1.855	2.10001	1.98671
	1.62757	3.18654	2.51683	2.53021	2.5491	2.4685	1.98182	2.38433	2.08363	1.97755	2.21558	1.98182
	1.62766	2.8718	2.76198	2.42387	2.72087	2.4157	2.22678	2.26863	2.2442	1.89263	2.08906	2.22678
	1.62775	2.91192	2.70998	2.50567	2.70486	2.52332	2.19226	2.18885	2.1405	1.80663	2.10054	2.19226
	1.62784	3.05433	2.87885	2.73782	2.51763	2.41654	1.99869	2.20358	2.00127	1.87423	1.96436	1.99869
	1.62793	2.85926	2.90753	2.70227	2.49474	2.25993	2.13948	2.26162	2.10298	1.78491	2.01984	2.13948
	1.62802	2.99097	2.6004	2.67237	2.48457	2.36381	2.02463	2.32211	2.13147	1.7361	2.05953	2.02463
	1.62811	3.01429	2.66426	2.58609	2.50945	2.31009	1.87863	2.48588	2.23133	1.8618	2.04245	1.87863
	1.62821	3.03179	2.90577	2.51258	2.60316	2.3147	2.08167	2.33763	2.08522	2.13692	1.85176	2.08167
	1.6283	3.03388	2.73885	2.5431	2.4208	2.38716	1.99402	2.39778	1.89887	1.88072	2.02236	1.99402
	1.62839	2.97102	2.65209	2.3399	2.4672	2.28735	1.90182	2.34709	1.99203	1.78495	2.127	1.90182
	1.62848	2.94736	2.8719	2.41472	2.47907	2.23189	1.86734	2.03899	2.13682	1.82231	2.05193	1.86734
	1.62857	2.97793	2.7747	2.388	2.51641	2.22556	1.8864	2.12599	2.04346	1.7462	2.03373	1.8864
	1.62866	3.00384	2.63416	2.46756	2.46499	2.13914	1.85414	2.20411	1.97378	1.97727	2.16847	1.85414
	1.62875	2.85572	2.65497	2.6279	2.33288	2.12341	2.1461	2.05392	1.96978	1.88879	2.08082	2.1461
	1.62884	2.92923	2.83347	2.57533	2.35937	2.28608	2.0386	2.19246	2.07627	1.89632	1.92904	2.0386
	1.62893	2.89732	3.01384	2.54156	2.43909	2.33095	1.90017	2.18889	2.14123	1.85546	2.03019	1.90017
	1.62902	2.84786	2.62813	2.57138	2.47062	2.29027	2.00573	2.26322	2.0775	1.94035	1.85174	2.00573
	1.62911	2.80374	2.41758	2.46753	2.26142	2.19023	1.96896	2.21365	2.11053	1.97919	1.92881	1.96896
	1.6292	2.77197	2.6049	2.40462	2.39848	2.14525	1.89887	2.13813	1.95071	1.94481	2.1159	1.89887
	1.62929	2.73643	2.68175	2.44388	2.54194	2.18754	1.82568	2.0481	1.89218	1.84496	1.99553	1.82568
	1.62939	2.69481	2.88952	2.50448	2.51945	2.11663	1.72057	2.07169	2.07907	1.74489	1.77275	1.72057
	1.62948	2.88982	2.90079	2.36467	2.39741	2.2384	1.88902	2.10155	2.2204	1.66496	1.8892	1.88902
	1.62957	2.87688	2.57931	2.38275	2.53058	2.20126	1.92661	2.12117	2.08883	1.83964	2.01603	1.92661
	1.62966	2.73678	2.42537	2.4683	2.43767	2.08262	2.07727	2.18758	2.09265	1.84606	1.99914	2.07727
	1.62975	2.69097	2.6139	2.46358	2.40948	2.16497	1.77569	2.12274	2.03786	1.70388	1.90555	1.77569
	1.62984	2.58156	2.55335	2.38659	2.40909	2.13813	1.67385	2.07612	2.00154	1.47605	1.66022	1.67385
	1.62993	2.69721	2.47036	2.48241	2.29674	2.06466	1.80063	2.09083	2.04153	1.50091	1.79255	1.80063
	1.63002	2.89289	2.60253	2.29697	2.22557	2.19952	1.84739	1.89666	2.11312	1.67048	1.86062	1.84739
	1.63011	2.7371	2.6198	2.32006	2.2387	2.126	1.96983	1.91805	1.9681	1.63766	1.78919	1.96983
	1.6302	2.62271	2.47037	2.39521	2.29992	2.10299	1.75568	1.9036	1.97841	1.67921	1.78157	1.75568
	1.63029	2.83116	2.44463	2.34975	2.29787	2.00294	1.56025	1.9747	1.97378	1.66099	1.77099	1.56025
	1.63038	2.7936	2.32281	2.40636	2.23913	1.96815	1.59395	1.98872	1.83676	1.73635	1.51266	1.59395
	1.63047	2.73409	2.35317	2.38088	2.29931	2.14202	1.79734	2.03375	1.85085	1.78071	1.80027	1.79734
	1.63057	2.85041	2.40001	2.15137	2.24927	2.17237	1.73328	1.94048	1.80351	1.67429	1.65955	1.73328
	1.63066	2.8535	2.55186	2.05166	2.41806	2.07205	1.62658	2.01884	1.77005	1.64903	1.717	1.62658
	1.63075	2.84723	2.5178	2.43604	2.31933	2.20637	1.75615	2.20287	1.73181	1.48253	1.87497	1.75615
	1.63084	2.64221	2.4706	2.21785	2.34017	2.21059	1.77386	1.94384	1.7465	1.65955	1.84751	1.77386
	1.63093	2.65603	2.61167	2.14035	2.27062	2.00133	1.79172	1.77166	1.92525	1.72909	1.92419	1.79172
	1.63102	2.80359	2.31321	2.19049	2.21889	1.96861	1.7569	1.72757	1.78202	1.85225	1.61171	1.7569
	1.63111	2.79159	2.24269	2.18584	2.09167	1.92039	1.69238	1.7933	1.80593	1.73039	1.59119	1.69238
	1.6312	2.73082	2.31814	2.23327	2.1698	2.01583	1.76563	1.86949	1.78596	1.66146	1.62886	1.76563
	1.63129	2.57552	2.44649	2.43945	2.27209	1.91939	1.78656	1.74004	1.83718	1.38341	1.80605	1.78656
	1.63138	2.47491	2.40599	2.25647	2.38151	1.88415	1.5794	1.87162	1.78878	1.36249	1.63959	1.5794
	1.63147	2.54034	2.37038	2.21419	2.19785	1.98938	1.61672	1.736	1.77114	1.38496	1.69001	1.61672
	1.63156	2.48611	2.45999	2.28223	2.08197	2.02521	1.75222	1.73883	1.84417	1.49615	1.69132	1.75222
	1.63165	2.595	2.31372	2.2689	2.05616	2.00586	1.64077	1.74999	1.6465	1.44435	1.65339	1.64077
	1.63174	2.59272	2.36975	2.12549	2.07602	2.02324	1.60925	1.79607	1.73809	1.57941	1.60529	1.60925
	1.63184	2.40885	2.38681	2.04439	2.16172	2.14881	1.6236	1.78639	1.81592	1.60081	1.66777	1.6236
	1.63193	2.36889	2.31955	1.93985	2.18814	1.95014	1.62027	1.92697	1.75176	1.35616	1.71331	1.62027
	1.63202	2.43226	2.42836	1.91127	1.93868	1.92838	1.62619	1.88331	1.77046	1.27504	1.82985	1.62619
	1.63211	2.60306	2.34838	1.96556	1.79338	1.95711	1.77478	1.82546	1.64773	1.37224	1.59002	1.77478
	1.6322	2.43993	2.17084	1.88306	1.87206	1.828	1.46127	1.52955	1.48101	1.27209	1.47497	1.46127
	1.63229	2.6743	2.45784	2.0839	2.16632	1.81363	1.35943	1.7896	1.89569	1.47501	1.64823	1.35943
	1.63238	2.53792	2.39102	2.07753	2.13291	1.7637	1.43016	1.73331	1.74805	1.47111	1.72984	1.43016
	1.63247	2.3251	2.46861	2.13066	2.13213	1.81684	1.57271	1.83285	1.68958	1.43209	1.66977	1.57271
	1.63256	2.41366	2.39405	1.99437	2.09391	1.95191	1.49639	1.88975	1.81641	1.42037	1.591	1.49639
	1.63265	2.64978	2.31515	1.93544	1.9446	2.00188	1.53076	1.65973	1.62942	1.49807	1.51812	1.53076
	1.63274	2.5125	2.11203	2.00275	2.16597	1.86546	1.61826	1.54318	1.66225	1.33985	1.48061	1.61826
	1.63283	2.51636	2.24447	1.95745	2.05218	1.75723	1.57289	1.53935	1.71417	1.27585	1.57022	1.57289
	1.63292	2.50066	2.36871	1.88361	1.84716	1.73427	1.56427	1.64333	1.86172	1.37031	1.60425	1.56427
	1.63302	2.40847	2.29095	1.90106	1.89462	1.76093	1.46789	1.65006	1.81027	1.43425	1.53209	1.46789
	1.63311	2.28559	2.26931	1.84602	1.99378	1.85394	1.3863	1.83394	1.58593	1.298	1.52282	1.3863
	1.6332	2.33271	2.23501	1.95713	2.02179	1.943	1.57486	1.74105	1.71071	1.34151	1.50019	1.57486
	1.63329	2.2882	2.25054	2.02178	2.08857	1.93999	1.49367	1.76014	1.65782	1.47898	1.5493	1.49367
	1.63338	2.32227	2.18714	2.11695	2.07773	1.92331	1.41881	1.77678	1.52507	1.53269	1.49238	1.41881
	1.63347	2.26015	2.15568	2.12207	1.83016	1.7515	1.59663	1.6516	1.61326	1.39567	1.48892	1.59663
	1.63356	2.31195	2.17455	1.91437	1.88577	1.76736	1.54705	1.57411	1.62953	1.30085	1.48627	1.54705
	1.63365	2.46726	2.1409	1.96757	1.89087	1.54998	1.45379	1.72564	1.55406	1.30052	1.47682	1.45379
	1.63374	2.5053	2.11244	1.96609	2.00345	1.58784	1.52046	1.81694	1.63789	1.31841	1.52952	1.52046
	1.63383	2.46722	2.18535	2.00023	1.8893	1.65899	1.46807	1.647	1.67205	1.39802	1.44709	1.46807
	1.63392	2.31005	2.02401	1.8982	1.97555	1.69073	1.43682	1.56221	1.64786	1.50994	1.39994	1.43682
	1.63401	2.24119	2.04708	1.86241	1.96845	1.79959	1.35956	1.45963	1.66989	1.33054	1.48704	1.35956
	1.6341	2.2691	2.21139	1.87844	1.93587	1.76355	1.56925	1.61265	1.74939	1.09442	1.49816	1.56925
	1.6342	2.4856	2.18686	1.9359	1.93118	1.59462	1.60497	1.67738	1.71328	1.25853	1.48218	1.60497
	1.63429	2.42997	2.09312	1.92032	1.89619	1.61958	1.50243	1.61915	1.62423	1.35145	1.45796	1.50243
	1.63438	2.41779	2.02906	1.81633	1.93844	1.70553	1.50139	1.61636	1.52886	1.22027	1.37725	1.50139
	1.63447	2.28853	2.02908	1.74944	1.75839	1.76052	1.47686	1.54608	1.54358	1.34907	1.44374	1.47686
	1.63456	2.33978	2.08745	1.80636	1.76409	1.82082	1.46217	1.74704	1.55407	1.20173	1.49355	1.46217
	1.63465	2.32204	2.10882	1.96567	1.81426	1.69413	1.39757	1.75276	1.66368	1.28446	1.37379	1.39757
	1.63474	2.30051	1.98372	1.81724	1.97545	1.72451	1.33759	1.62747	1.48975	1.13867	1.52018	1.33759
	1.63483	2.38327	2.03658	1.86027	1.98779	1.75348	1.39495	1.6873	1.64314	1.3655	1.64224	1.39495
	1.63492	2.38711	2.14845	1.87428	1.89276	1.72939	1.4622	1.67131	1.70581	1.3493	1.60308	1.4622
	1.63501	2.36207	2.10245	1.83665	1.8622	1.78733	1.3618	1.59262	1.49927	1.18807	1.4377	1.3618
	1.6351	2.4454	1.87031	1.93569	1.79135	1.67797	1.26564	1.58188	1.44936	1.31245	1.38783	1.26564
	1.63519	2.3197	2.0039	1.81478	1.78792	1.84636	1.39256	1.39694	1.55463	1.27439	1.38629	1.39256
	1.63528	2.25825	2.06333	1.72492	1.94201	1.74028	1.35416	1.53232	1.54768	1.24314	1.53216	1.35416
	1.63538	2.31338	1.95573	1.81988	1.98749	1.58545	1.27796	1.53862	1.55215	1.22293	1.46276	1.27796
	1.63547	2.29107	1.957	1.81632	1.96244	1.5656	1.27731	1.54973	1.62039	1.35864	1.28704	1.27731
	1.63556	2.20505	1.96618	1.95146	1.8148	1.5418	1.16719	1.62112	1.54073	1.2346	1.40182	1.16719
	1.63565	2.3128	2.24628	1.79759	1.83063	1.74233	1.21555	1.67415	1.3498	1.32415	1.38364	1.21555
	1.63574	2.11727	2.05913	1.76366	1.70536	1.6092	1.23707	1.47713	1.41347	1.25138	1.36163	1.23707
	1.63583	2.10619	2.05733	1.87407	1.71993	1.53884	1.27531	1.2988	1.47383	1.29888	1.34218	1.27531
	1.63592	2.37079	1.93201	1.87643	1.7685	1.59464	1.27463	1.5106	1.39297	1.27149	1.40212	1.27463
	1.63601	2.31927	1.8587	1.79822	1.78202	1.59647	1.38531	1.63087	1.53912	1.1792	1.41412	1.38531
	1.6361	2.29129	1.79655	1.74374	1.67494	1.63388	1.22677	1.68636	1.58793	1.14952	1.19827	1.22677
	1.63619	2.37308	1.9642	1.90907	1.76952	1.79203	1.31953	1.40993	1.35351	1.21397	1.40904	1.31953
	1.63628	2.33738	1.95567	1.57964	1.81727	1.60673	1.39084	1.55505	1.45604	1.06226	1.49799	1.39084
	1.63637	2.22849	1.99899	1.69074	1.81964	1.64546	1.17313	1.61141	1.4482	1.05774	1.42785	1.17313
	1.63646	2.22706	2.01307	1.79553	1.73079	1.6525	1.24376	1.4851	1.31253	0.99747	1.45206	1.24376
	1.63656	2.25349	1.78642	1.50494	1.84259	1.5053	1.33981	1.42162	1.3918	1.06304	1.35645	1.33981
	1.63665	2.18805	1.86577	1.57037	2.01836	1.43786	1.23905	1.38905	1.52358	0.97797	1.38936	1.23905
	1.63674	2.23365	1.93218	1.66075	1.90693	1.45058	1.23155	1.32051	1.44124	1.04595	1.3087	1.23155
	1.63683	2.19369	1.90678	1.57747	1.64898	1.4571	1.33729	1.41001	1.42312	1.12654	1.31014	1.33729
	1.63692	2.14746	1.95233	1.61059	1.59994	1.5818	1.11156	1.50132	1.42456	1.18649	1.25828	1.11156
	1.63701	2.12013	1.81261	1.72194	1.73718	1.44826	1.05869	1.64503	1.44127	1.30125	1.22971	1.05869
	1.6371	2.06777	1.8639	1.522	1.6848	1.42845	1.13301	1.43589	1.43195	1.20348	1.18401	1.13301
	1.63719	1.86042	2.005	1.55838	1.66982	1.55067	1.00117	1.36628	1.32525	1.08223	1.07722	1.00117
	1.63728	2.03386	1.88522	1.83546	1.6517	1.59205	1.1551	1.47046	1.25144	1.0464	1.15547	1.1551
	1.63737	2.05351	1.91596	1.65695	1.61514	1.47229	1.26848	1.46314	1.38471	1.04376	1.29326	1.26848
	1.63746	2.06601	1.83645	1.58473	1.56753	1.41703	1.15439	1.43131	1.35936	1.09613	1.2428	1.15439
	1.63755	2.14535	1.87228	1.5664	1.64861	1.46647	1.09629	1.32277	1.3105	1.06155	1.24105	1.09629
	1.63764	2.15946	2.03754	1.55085	1.79357	1.47831	1.13647	1.49711	1.34279	0.90432	1.25762	1.13647
	1.63774	2.04222	1.88812	1.54085	1.68863	1.42217	1.2143	1.31969	1.40756	1.1987	1.21233	1.2143
	1.63783	1.94429	1.83915	1.72786	1.5835	1.40775	1.16869	1.27856	1.39445	1.28498	1.17653	1.16869
	1.63792	2.17205	1.79782	1.70034	1.5879	1.56627	1.15944	1.36914	1.36869	1.13101	1.21024	1.15944
	1.63801	2.14807	1.79115	1.78741	1.61674	1.59879	1.11482	1.32055	1.42534	0.86123	1.27739	1.11482
	1.6381	2.04224	1.77605	1.64448	1.75542	1.47702	1.06932	1.23016	1.30848	0.89531	1.26712	1.06932
	1.63819	2.26599	1.7236	1.55206	1.65448	1.48384	1.01762	1.23181	1.35507	1.0757	1.14603	1.01762
	1.63828	2.1901	1.82701	1.59642	1.6686	1.40972	1.13694	1.29401	1.34767	0.98563	1.12288	1.13694
	1.63837	2.03784	1.7882	1.484	1.71968	1.33464	0.998	1.25731	1.29771	0.88067	1.27495	0.998
	1.63846	2.07223	1.76285	1.52268	1.75175	1.42478	0.99059	1.15511	1.20307	0.90689	1.15803	0.99059
	1.63855	2.01479	1.85505	1.50039	1.66724	1.45765	1.2625	1.25581	1.18629	0.79172	1.08741	1.2625
	1.63864	1.96484	1.83046	1.49157	1.62039	1.36214	1.01836	1.32102	1.25713	0.79784	1.22061	1.01836
	1.63873	2.00725	1.84526	1.4239	1.47715	1.14304	1.0122	1.24456	1.25444	0.82578	1.12848	1.0122
	1.63882	2.04272	1.84788	1.53281	1.45593	1.34599	1.0254	1.33685	1.27718	0.92466	0.94925	1.0254
	1.63892	2.14622	1.81958	1.66232	1.46606	1.3203	1.07698	1.35595	1.27181	0.97076	1.04339	1.07698
	1.63901	2.02588	1.89165	1.75767	1.41499	1.3023	1.01731	1.27054	1.207	0.9814	1.01732	1.01731
	1.6391	1.9826	1.66949	1.67155	1.53632	1.31904	0.98667	1.21095	1.13429	0.96755	1.14971	0.98667
	1.63919	2.04958	1.6155	1.5223	1.68758	1.31349	1.06052	1.3574	1.27894	1.0549	1.01284	1.06052
	1.63928	2.17581	1.57245	1.55594	1.83356	1.38029	1.02272	1.27749	1.17401	0.86133	1.07278	1.02272
	1.63937	2.11487	1.60505	1.65207	1.62467	1.37828	1.10566	1.23127	1.20279	0.7823	0.93811	1.10566
	1.63946	1.9623	1.82647	1.63707	1.44081	1.39199	1.15051	1.2661	1.16173	0.88983	0.92086	1.15051
	1.63955	1.88479	1.83446	1.57327	1.53378	1.45877	1.25212	1.30218	1.17756	1.01442	0.90975	1.25212
	1.63964	1.83244	1.88729	1.49643	1.48518	1.43486	1.22564	1.32524	1.24046	0.86893	0.90616	1.22564
	1.63973	1.99466	1.90392	1.68898	1.58785	1.49946	0.98038	1.33927	1.28494	0.83749	1.01152	0.98038
	1.63982	2.13389	1.66487	1.69531	1.7175	1.35389	1.03061	1.31512	1.28874	0.82727	0.9207	1.03061
	1.63991	2.12482	1.68564	1.56914	1.6243	1.26966	1.01936	1.18646	1.38051	0.77808	0.87772	1.01936
	1.64	1.98604	1.69129	1.41737	1.43527	1.35034	0.99737	1.19704	1.22352	0.89836	0.89235	0.99737
	1.6401	1.77907	1.61651	1.49657	1.59302	1.19687	1.03332	1.25442	1.15971	0.87538	0.80854	1.03332
	1.64019	1.9142	1.64629	1.516	1.76073	1.3079	1.02734	1.2123	1.226	0.78153	0.86291	1.02734
	1.64028	1.90756	1.7492	1.38912	1.51107	1.38783	0.96918	1.29548	1.02982	0.80097	1.0062	0.96918
	1.64037	1.78463	1.64699	1.36671	1.49385	1.44552	0.86162	1.18729	1.11285	0.76685	0.98066	0.86162
	1.64046	1.7622	1.69106	1.3787	1.51469	1.40154	0.90647	1.05635	1.09078	0.8865	1.10943	0.90647
	1.64055	1.82732	1.62476	1.1365	1.45332	1.25058	1.00282	1.07361	1.17042	0.85308	0.9268	1.00282
	1.64064	1.75833	1.63448	1.43739	1.39359	1.16332	0.91797	1.12242	1.11032	1.02253	0.92146	0.91797
	1.64073	1.70347	1.61856	1.49579	1.4072	1.28329	0.93736	1.17405	0.95002	0.9426	0.92771	0.93736
	1.64082	1.67095	1.62534	1.50735	1.37343	1.2723	0.89259	1.15744	1.06622	0.78348	0.82386	0.89259
	1.64091	1.65373	1.56723	1.44912	1.62106	1.13376	0.94629	1.25078	1.08147	0.76769	0.81842	0.94629
	1.641	1.68577	1.59818	1.37458	1.46774	1.05928	0.99726	1.22833	1.04911	0.84181	0.91674	0.99726
	1.64109	1.85291	1.80161	1.48181	1.31465	1.23787	0.92368	1.22654	1.05313	0.96711	0.93579	0.92368
	1.64118	1.88283	1.61158	1.41603	1.54081	1.1747	0.95396	1.22981	1.09102	0.80314	0.94795	0.95396
	1.64128	1.88144	1.60876	1.43361	1.52711	1.19271	1.16056	1.18065	0.99375	0.7158	1.02916	1.16056
	1.64137	1.8278	1.59253	1.37889	1.41451	1.31734	1.08126	1.26689	0.97488	0.86864	0.99693	1.08126
[truncated: 95 more rows]

## Sheet: Figure 3d
Figure 3d
[truncated: 13 more rows]

## Sheet: Figure 4
Figure 4
[truncated: 6 more rows]
